# Supplementary material for: Urinary Proteome Analysis of Global Cerebral Ischemia–Reperfusion Injury Rat Model via Data-Independent Acquisition and Parallel Reaction Monitoring Proteomics
Source: J Mol Neurosci. 2022 Aug 3;72(9):2020–9. doi: 10.1007/s12031-022-02055-1 (PMC9392715; doi:10.1007/s12031-022-02055-1)
Supplement: Supplementary file 1 — Supplementary file1 (XLSX 233 KB) [file 12031_2022_2055_MOESM1_ESM.xlsx]

## Sheet: Table S1
Table S1: 26 windows variable isolation windows used in DIA method
m/z	z	t start (min)	t stop (min)	Name	Isolation Window (m/z)
379	1	0	60		58
427	1	0	60		38
458	1	0	60		24
480	1	0	60		20
499.5	1	0	60		19
518.5	1	0	60		19
536.5	1	0	60		17
553	1	0	60		16
570	1	0	60		18
587.5	1	0	60		17
604	1	0	60		16
621	1	0	60		18
640	1	0	60		20
660	1	0	60		20
680.5	1	0	60		21
702	1	0	60		22
724.5	1	0	60		23
746.5	1	0	60		21
769.5	1	0	60		25
795	1	0	60		26
821.5	1	0	60		27
851	1	0	60		32
887.5	1	0	60		41
938	1	0	60		60
1011	1	0	60		86
1127	1	0	60		146

## Sheet: Table S2
Table S2. The peptides for PRM targeted.
	m/z	z	t start (min)	t end (min)	CID Collision Energy (%)	1	2
1	800.397	2	34.09	36.09	27	31.09	39.09
2	510.245	2	20.87	22.87	27	17.87	25.87
3	860.912	2	47.73	49.73	27	44.73	52.73
4	484.78	2	13.54	15.54	27	10.54	18.54
5	620.344	2	14.31	16.31	27	11.31	19.31
6	538.298	2	27.85	29.85	27	24.85	32.85
7	753.856	2	73.18	75.18	27	70.18	78.18
8	510.253	2	23.76	25.76	27	20.76	28.76
9	628.799	2	24.01	26.01	27	21.01	29.01
10	597.804	2	15.14	17.14	27	12.14	20.14
11	607.317	3	44.96	46.96	27	41.96	49.96
12	696.66	3	83.25	85.25	27	80.25	88
13	908.947	2	64.29	66.29	27	61.29	69.29
14	432.575	3	24.83	26.83	27	21.83	29.83
15	462.235	2	55.67	57.67	27	52.67	60.67
16	601.919	3	23.41	25.41	27	20.41	28.41
17	755.838	2	8.51	10.51	27	5.51	13.51
18	472.774	2	6.62	8.62	27	4.5	11.62
19	972.483	2	72.47	74.47	27	69.47	77.47
20	465.925	3	35.12	37.12	27	32.12	40.12
21	612.784	2	26.12	28.12	27	23.12	31.12
22	747.819	2	12.27	14.27	27	9.27	17.27
23	992.928	2	61.93	63.93	27	58.93	66.93
24	678.252	2	5.89	7.89	27	4.5	10.89
25	568.809	2	72.97	74.97	27	69.97	77.97
26	766.863	2	9.41	11.41	27	6.41	14.41
27	660.843	2	18.49	20.49	27	15.49	23.49
28	559.935	3	19.14	21.14	27	16.14	24.14
29	661.869	2	42.92	44.92	27	39.92	47.92
30	612.818	2	61.27	63.27	27	58.27	66.27
31	646.85	2	56.5	58.5	27	53.5	61.5
32	914.928	2	18.69	20.69	27	15.69	23.69
33	799.406	2	70.83	72.83	27	67.83	75.83
34	1208.58	2	71.88	73.88	27	68.88	76.88
35	431.737	2	13.6	15.6	27	10.6	18.6
36	727.071	3	81.49	83.49	27	78.49	86.49
37	557.827	2	38.46	40.46	27	35.46	43.46
38	599.31	3	50.86	52.86	27	47.86	55.86
39	427.753	2	14.18	16.18	27	11.18	19.18
40	977.914	2	64.18	66.18	27	61.18	69.18
41	1098.54	2	19.86	21.86	27	16.86	24.86
42	737.055	3	72.15	74.15	27	69.15	77.15
43	682.834	2	77.1	79.1	27	74.1	82.1
44	1102.56	2	68.72	70.72	27	65.72	73.72
45	743.882	2	73.89	75.89	27	70.89	78.89
46	740.376	2	16.04	18.04	27	13.04	21.04
47	661.335	2	62.26	64.26	27	59.26	67.26
48	350.703	2	12.62	14.62	27	9.62	17.62
49	580.795	2	46.09	48.09	27	43.09	51.09
50	754.06	3	75.02	77.02	27	72.02	80.02
51	823.865	2	7.36	9.36	27	4.5	12.36
52	722.877	2	43.49	45.49	27	40.49	48.49
53	768.893	2	64.42	66.42	27	61.42	69.42
54	690.848	2	76.16	78.16	27	73.16	81.16
55	586.231	2	19.8	21.8	27	16.8	24.8
56	597.748	2	14.83	16.83	27	11.83	19.83
57	766.409	2	38.48	40.48	27	35.48	43.48
58	622.812	2	19.54	21.54	27	16.54	24.54
59	780.861	2	8.1	10.1	27	5.1	13.1
60	441.587	3	51.51	53.51	27	48.51	56.51
61	736.352	3	69.2	71.2	27	66.2	74.2
62	581.659	3	69.79	71.79	27	66.79	74.79
63	581.764	2	25.44	27.44	27	22.44	30.44
64	655.928	3	55.94	57.94	27	52.94	60.94
65	746.855	2	39.75	41.75	27	36.75	44.75
66	528.314	2	10.75	12.75	27	7.75	15.75
67	649.822	2	21.08	23.08	27	18.08	26.08
68	480.219	3	30.03	32.03	27	27.03	35.03
69	500.759	2	24.53	26.53	27	21.53	29.53
70	523.761	2	28.5	30.5	27	25.5	33.5
71	395.849	3	11.73	13.73	27	8.73	16.73
72	825.358	2	71.18	73.18	27	68.18	76.18
73	586.77	2	7.06	9.06	27	4.5	12.06
74	790.428	2	69.66	71.66	27	66.66	74.66
75	479.742	2	8.33	10.33	27	5.33	13.33
76	514.827	2	52.68	54.68	27	49.68	57.68
77	568.819	2	56.37	58.37	27	53.37	61.37
78	778.912	2	57.84	59.84	27	54.84	62.84
79	735.029	3	28.8	30.8	27	25.8	33.8
80	906.37	2	19.73	21.73	27	16.73	24.73
81	1005.47	2	71.05	73.05	27	68.05	76.05
82	951.502	2	72.83	74.83	27	69.83	77.83
83	687.842	2	24.4	26.4	27	21.4	29.4
84	837.426	2	84.52	86.52	27	81.52	88
85	620.263	2	33.62	35.62	27	30.62	38.62
86	515.57	3	51.58	53.58	27	48.58	56.58
87	492.785	2	20.77	22.77	27	17.77	25.77
88	459.756	2	22.07	24.07	27	19.07	27.07
89	861.43	2	58.82	60.82	27	55.82	63.82
90	507.26	2	35.49	37.49	27	32.49	40.49
91	579.293	3	35.62	37.62	27	32.62	40.62
92	626.861	2	57.51	59.51	27	54.51	62.51
93	458.256	2	19.49	21.49	27	16.49	24.49
94	649.82	2	18.77	20.77	27	15.77	23.77
95	669.644	3	76.07	78.07	27	73.07	81.07
96	778.857	2	14.62	16.62	27	11.62	19.62
97	554.803	2	19.29	21.29	27	16.29	24.29
98	469.222	2	6.9	8.9	27	4.5	11.9
99	438.763	2	50.66	52.66	27	47.66	55.66
100	606.341	2	37.83	39.83	27	34.83	42.83
101	422.551	3	27.6	29.6	27	24.6	32.6
102	824.412	2	55.08	57.08	27	52.08	60.08
103	585.661	3	65.42	67.42	27	62.42	70.42
104	690.81	2	15.24	17.24	27	12.24	20.24
105	819.37	2	70.99	72.99	27	67.99	75.99
106	935.983	2	81.74	83.74	27	78.74	86.74
107	800.454	2	84.73	86.73	27	81.73	88
108	865.361	2	6.32	8.32	27	4.5	11.32
109	653.872	2	64.71	66.71	27	61.71	69.71
110	692.794	2	7.61	9.61	27	4.61	12.61
111	597.286	2	9.64	11.64	27	6.64	14.64
112	806.934	2	75.4	77.4	27	72.4	80.4
113	794.343	2	19.5	21.5	27	16.5	24.5
114	735.671	3	68.97	70.97	27	65.97	73.97
115	616.841	2	36.03	38.03	27	33.03	41.03
116	659.815	2	9.14	11.14	27	6.14	14.14
117	460.266	2	26.46	28.46	27	23.46	31.46
118	631.308	3	78.15	80.15	27	75.15	83.15
119	878.383	2	67.91	69.91	27	64.91	72.91
120	644.38	2	58.44	60.44	27	55.44	63.44
121	395.732	2	28.76	30.76	27	25.76	33.76
122	475.241	2	11.43	13.43	27	8.43	16.43
123	539.771	2	35.63	37.63	27	32.63	40.63
124	835.889	2	9.86	11.86	27	6.86	14.86
125	1268.65	2	85.15	87.15	27	82.15	88
126	551.29	2	9.15	11.15	27	6.15	14.15
127	492.795	2	25.5	27.5	27	22.5	30.5
128	541.74	2	29.96	31.96	27	26.96	34.96
129	628.311	2	46.29	48.29	27	43.29	51.29
130	948.909	2	29.53	31.53	27	26.53	34.53
131	577.211	2	5.73	7.73	27	4.5	10.73
132	677.323	2	7.48	9.48	27	4.5	12.48
133	508.256	3	32.39	34.39	27	29.39	37.39
134	570.27	2	5.59	7.59	27	4.5	10.59
135	755.742	3	81.03	83.03	27	78.03	86.03
136	726.03	3	62.44	64.44	27	59.44	67.44
137	736.875	2	71.27	73.27	27	68.27	76.27
138	757.368	2	21.51	23.51	27	18.51	26.51
139	661.335	2	62.34	64.34	27	59.34	67.34
140	489.766	2	31.72	33.72	27	28.72	36.72
141	1098.07	2	84.78	86.78	27	81.78	88
142	582.804	2	14.61	16.61	27	11.61	19.61
143	387.556	3	6.49	8.49	27	4.5	11.49
144	725.378	3	76.45	78.45	27	73.45	81.45
145	628.813	2	18.09	20.09	27	15.09	23.09
146	702.665	3	48.05	50.05	27	45.05	53.05
147	476.753	2	16.8	18.8	27	13.8	21.8
148	526.28	2	27.57	29.57	27	24.57	32.57
149	776.386	2	46.83	48.83	27	43.83	51.83
150	753.338	2	61.36	63.36	27	58.36	66.36
151	573.276	2	19.5	21.5	27	16.5	24.5
152	505.271	2	64.15	66.15	27	61.15	69.15
153	587.811	2	65.77	67.77	27	62.77	70.77
154	546.768	2	19.53	21.53	27	16.53	24.53
155	569.771	2	8.88	10.88	27	5.88	13.88
156	420.541	3	20.57	22.57	27	17.57	25.57
157	807.404	2	70.03	72.03	27	67.03	75.03
158	619.814	2	73.23	75.23	27	70.23	78.23
159	701.322	2	42.02	44.02	27	39.02	47.02
160	506.295	2	23.27	25.27	27	20.27	28.27
161	765.354	2	6.51	8.51	27	4.5	11.51
162	417.74	2	28.89	30.89	27	25.89	33.89
163	700.836	2	19.42	21.42	27	16.42	24.42
164	482.248	2	11.04	13.04	27	8.04	16.04
165	618.275	2	31.49	33.49	27	28.49	36.49
166	545.28	2	10.84	12.84	27	7.84	15.84
167	514.79	2	33.57	35.57	27	30.57	38.57
168	901.939	2	58.08	60.08	27	55.08	63.08
169	497.783	2	11.6	13.6	27	8.6	16.6
170	432.217	2	22.07	24.07	27	19.07	27.07
171	563.803	2	25.51	27.51	27	22.51	30.51
172	646.035	3	85.48	87.48	27	82.48	88
173	555.305	2	59.47	61.47	27	56.47	64.47
174	521.284	2	23.83	25.83	27	20.83	28.83
175	676.346	2	50.74	52.74	27	47.74	55.74
176	800.386	2	26.69	28.69	27	23.69	31.69
177	512.262	3	64.73	66.73	27	61.73	69.73
178	576.759	2	16.56	18.56	27	13.56	21.56
179	832.351	2	24.22	26.22	27	21.22	29.22
180	672.874	2	54.2	56.2	27	51.2	59.2
181	818.884	2	68.38	70.38	27	65.38	73.38
182	622.872	2	68.16	70.16	27	65.16	73.16
183	432.751	2	20.63	22.63	27	17.63	25.63
184	548.303	2	24.3	26.3	27	21.3	29.3
185	579.356	2	74.01	76.01	27	71.01	79.01
186	883.912	2	38.88	40.88	27	35.88	43.88
187	521.626	3	48.59	50.59	27	45.59	53.59
188	590.322	2	55.38	57.38	27	52.38	60.38
189	480.772	2	29.44	31.44	27	26.44	34.44
190	929.91	2	36.98	38.98	27	33.98	41.98
191	598.953	3	5.93	7.93	27	4.5	10.93
192	599.834	2	36.82	38.82	27	33.82	41.82
193	500.237	3	11.63	13.63	27	8.63	16.63
194	610.776	2	27.56	29.56	27	24.56	32.56
195	715.354	2	80.75	82.75	27	77.75	85.75
196	851.428	2	78.33	80.33	27	75.33	83.33
197	501.88	3	20.05	22.05	27	17.05	25.05
198	488.267	2	33.54	35.54	27	30.54	38.54
199	793.362	2	7.8	9.8	27	4.8	12.8
200	443.223	3	13.98	15.98	27	10.98	18.98
201	714.651	3	70.53	72.53	27	67.53	75.53
202	801.888	2	38	40	27	35	43
203	438.242	2	12.05	14.05	27	9.05	17.05
204	694.873	2	52.46	54.46	27	49.46	57.46
205	761.336	2	25.13	27.13	27	22.13	30.13
206	586.632	3	47.61	49.61	27	44.61	52.61
207	661.041	3	80.22	82.22	27	77.22	85.22
208	483.6	3	28.78	30.78	27	25.78	33.78
209	575.833	2	38.06	40.06	27	35.06	43.06
210	771.866	2	66.74	68.74	27	63.74	71.74
211	581.807	2	51.81	53.81	27	48.81	56.81
212	475.217	2	7.07	9.07	27	4.5	12.07
213	695.888	2	66.3	68.3	27	63.3	71.3
214	705.44	2	66.62	68.62	27	63.62	71.62
215	398.756	2	23.13	25.13	27	20.13	28.13
216	625.367	2	39.88	41.88	27	36.88	44.88
217	523.796	2	37.48	39.48	27	34.48	42.48
218	625.768	2	36.08	38.08	27	33.08	41.08
219	541.287	2	36.14	38.14	27	33.14	41.14
220	569.304	2	7.97	9.97	27	4.97	12.97
221	587.789	2	17.23	19.23	27	14.23	22.23
222	456.593	3	34.3	36.3	27	31.3	39.3
223	501.276	2	43.92	45.92	27	40.92	48.92
224	736.361	2	14.04	16.04	27	11.04	19.04
225	847.398	2	27.13	29.13	27	24.13	32.13
226	666.684	3	76	78	27	73	81
227	613.753	2	9.02	11.02	27	6.02	14.02
228	583.797	2	23.72	25.72	27	20.72	28.72
229	927.965	2	68.52	70.52	27	65.52	73.52
230	873.422	2	73.53	75.53	27	70.53	78.53
231	712.392	3	59.09	61.09	27	56.09	64.09
232	414.559	3	14.12	16.12	27	11.12	19.12
233	658.801	2	9.28	11.28	27	6.28	14.28
234	569.651	3	69.72	71.72	27	66.72	74.72
235	796.685	3	67.08	69.08	27	64.08	72.08
236	565.974	3	53.43	55.43	27	50.43	58.43
237	946.967	2	54.21	56.21	27	51.21	59.21
238	550.599	3	56.76	58.76	27	53.76	61.76
239	835.851	2	43.74	45.74	27	40.74	48.74
240	789.877	2	35.57	37.57	27	32.57	40.57
241	825.962	2	51.75	53.75	27	48.75	56.75
242	493.771	2	46.6	48.6	27	43.6	51.6
243	586.837	2	41.72	43.72	27	38.72	46.72
244	621.82	2	37.73	39.73	27	34.73	42.73
245	365.557	3	29.18	31.18	27	26.18	34.18
246	626.313	2	37.72	39.72	27	34.72	42.72
247	778.932	2	76.58	78.58	27	73.58	81.58
248	525.279	2	62.26	64.26	27	59.26	67.26
249	634.33	3	18.86	20.86	27	15.86	23.86
250	468.233	2	8.12	10.12	27	5.12	13.12
251	547.611	3	27.42	29.42	27	24.42	32.42
252	513.759	2	7.95	9.95	27	4.95	12.95
253	600.855	2	82.12	84.12	27	79.12	88
254	466.277	2	23.76	25.76	27	20.76	28.76
255	785.925	2	67.92	69.92	27	64.92	72.92

## Sheet: Table S3
Table S3. The ditails of DIA quantification.
PG.ProteinAccessions	PG.ProteinDescriptions	PG.ProteinNames	[1] Shame1.raw.PG.Quantity	[2] Shame2.raw.PG.Quantity	[3] Shame3.raw.PG.Quantity	[4] Shame4.raw.PG.Quantity	[5] Shame5.raw.PG.Quantity	[6] Shame6.raw.PG.Quantity	[7] Shame7.raw.PG.Quantity	[8] 12h_1.raw.PG.Quantity	[9] 12h_2.raw.PG.Quantity	[10] 12h_3.raw.PG.Quantity	[11] 12h_4.raw.PG.Quantity	[12] 12h_5.raw.PG.Quantity	[13] 12h_6.raw.PG.Quantity	[14] 12h_7.raw.PG.Quantity	[15] 48h_1.raw.PG.Quantity	[16] 48h_2.raw.PG.Quantity	[17] 48h_3.raw.PG.Quantity	[18] 48h_4.raw.PG.Quantity	[19] 48h_5.raw.PG.Quantity	[20] 48h_6.raw.PG.Quantity	[21] 48h_7.raw.PG.Quantity
B0BNA5	Coactosin-like protein	COTL1_RAT	25086.1	10480.6	196418	22944	4416.53	8268.43	5746.52	10726.2	4565.4	5595.28	19557.8	Filtered	19042.8	24603.3	72891.1	30202.6	12844.1	39066.4	Filtered	19393.3	7629.2
B0BNE5	S-formylglutathione hydrolase	ESTD_RAT	Filtered	Filtered	Filtered	Filtered	Filtered	14303.1	7250.83	11475.9	Filtered	Filtered	Filtered	Filtered	8713.12	18841.6	16449.3	20614	Filtered	37097.7	Filtered	15302.8	Filtered
B0BNL6	Arrestin domain-containing protein 1	ARRD1_RAT	Filtered	Filtered	Filtered	Filtered	Filtered	7103.44	Filtered	Filtered	2628.4	Filtered	Filtered	Filtered	Filtered	Filtered	Filtered	Filtered	Filtered	Filtered	Filtered	Filtered	Filtered
B0BNM1	NAD(P)H-hydrate epimerase	NNRE_RAT	Filtered	Filtered	4960.44	Filtered	Filtered	Filtered	Filtered	Filtered	983.046	Filtered	Filtered	Filtered	Filtered	1564.77	Filtered	Filtered	Filtered	Filtered	Filtered	1376.29	Filtered
B0BNN3	Carbonic anhydrase 1	CAH1_RAT	35520.7	75944.6	531033	Filtered	293222	350384	154485	214063	149082	145015	100702	42914.7	47959.1	231872	22887.7	19186.5	31950.3	4675.84	30428.3	20305.2	12965.8
B0K020	CDGSH iron-sulfur domain-containing protein 1	CISD1_RAT	Filtered	Filtered	Filtered	1441.7	Filtered	Filtered	Filtered	1	Filtered	Filtered	906.744	Filtered	Filtered	Filtered	Filtered	Filtered	Filtered	Filtered	Filtered	5892.2	Filtered
B2GUZ5	F-actin-capping protein subunit alpha-1	CAZA1_RAT	19083.7	8769.97	9545.77	16092.8	10926.6	10502.2	4813.33	Filtered	44524.6	8402.55	17179.3	16828.7	19875.5	22740.5	17127.5	9851.56	Filtered	15001.8	15870.3	41918.3	Filtered
B2RYW9	Fumarylacetoacetate hydrolase domain-containing protein 2	FAHD2_RAT	28211.1	Filtered	28103.2	56575.6	Filtered	Filtered	1661.22	20088	105024	Filtered	39674.7	Filtered	45978.5	41233.5	212398	21562.8	Filtered	116141	Filtered	68049.5	Filtered
B5DFC9	Nidogen-2	NID2_RAT	209143	306615	628081	94758.8	293187	287990	231754	343061	85926	183519	141180	215410	149639	297802	233704	330436	186398	246059	199339	212870	233723
B5DFN2	S-adenosylhomocysteine hydrolase-like protein 1	SAHH2_RAT	Filtered	Filtered	Filtered	16996.4	Filtered	Filtered	Filtered	Filtered	Filtered	Filtered	Filtered	54376.8	Filtered	11362.3	87454.2	Filtered	Filtered	15897.4	Filtered	29386.8	Filtered
D3Z9M3	Gliadoralin-A	GLIAD_RAT	23463.5	26869.7	2341.7	21829.5	25083.4	15274.1	Filtered	23523.6	10907.3	85556.3	3790.06	116463	10342	24877.3	Filtered	42813.4	8798.46	33126.7	29431	Filtered	81610.3
D3ZA76	Serine protease HTRA3	HTRA3_RAT	Filtered	Filtered	Filtered	1607	Filtered	19825.8	Filtered	48042.8	Filtered	Filtered	26541.7	3404.17	11424.5	56964.6	3442.66	30358.6	65624	23395.9	Filtered	58547.3	Filtered
D3ZF92	Tumor necrosis factor receptor superfamily member 21	TNR21_RAT	Filtered	6385.54	7869.81	13064	12848.2	Filtered	2632.49	8779.06	4910.88	13973.1	8187.15	3533.97	6943.41	6139.19	6808.5	25076.8	10252.7	11623.8	22973.2	5076.16	9878.28
D3ZHA0	Filamin-C	FLNC_RAT	5871.74	23720.1	14124.1	4225.72	36604.9	20781.8	27024.5	17570	2243.76	9662.89	8775.08	20376	7988.03	12817.6	5517.41	7348.28	4108.45	8478.1	3193.34	11273.6	5789.12
D3ZTD8	Semaphorin-5A	SEM5A_RAT	Filtered	5577090	Filtered	8732.14	Filtered	12483.8	1.92495e+06	1386212	2.75119e+06	Filtered	1.93449e+06	6280684	Filtered	Filtered	4647037	11163.1	117835	Filtered	71199.2	Filtered	Filtered
D3ZTE0	Coagulation factor XII	FA12_RAT	2281.3	20885.8	31484.8	16916.8	69230.8	34759.6	32676.3	34773.9	23322.6	20624.8	25519.3	21623.2	15408.4	21050.7	14296	35787.6	57419.6	33087.5	36927.4	19727.9	20352.3
D3ZTV3	Leucine-rich repeat transmembrane protein FLRT2	FLRT2_RAT	12960.4	12094.4	11742.5	16788.8	7805.06	9911.68	1466.7	28712	6433.25	32693.6	16646.6	10446.9	13607.8	23315.8	23858.6	41097.2	18896.4	11273.6	24468.4	22525.2	22124.4
D3ZTX0	Transmembrane emp24 domain-containing protein 7	TMED7_RAT	Filtered	Filtered	1544.3	Filtered	Filtered	4411.99	1	1463.13	Filtered	Filtered	1	Filtered	665.23	Filtered	718.277	Filtered	Filtered	589.252	Filtered	Filtered	Filtered
D3ZUC6	Protein TOPAZ1	TOPZ1_RAT	83987.7	186435	36995.6	155363	215167	431779	358828	177201	108975	299881	86056.3	297441	30209.8	Filtered	151175	166024	129184	294817	186535	Filtered	217258
D3ZUK3	Protein delta homolog 2	DLK2_RAT	12060.8	Filtered	11820.4	15103.9	22143.8	23162	Filtered	21718.1	Filtered	Filtered	Filtered	Filtered	Filtered	13970.8	Filtered	30429.9	Filtered	Filtered	42110.6	29766.6	Filtered
D4A1J4	3-hydroxybutyrate dehydrogenase type 2	BDH2_RAT	9305.08	3810.91	Filtered	12813.1	Filtered	Filtered	Filtered	11441.6	Filtered	Filtered	11045.5	Filtered	6015.04	13896.1	59652.2	11912.6	Filtered	22525.1	2861.52	20415.2	Filtered
D4A5U3	Protein-glutamine gamma-glutamyltransferase E	TGM3_RAT	Filtered	Filtered	Filtered	16252.6	Filtered	Filtered	Filtered	1626.86	10460.1	Filtered	14928.8	Filtered	5301.22	Filtered	Filtered	Filtered	Filtered	2663.92	1.58347	19545.2	Filtered
D4ACX8	Protocadherin-16	PCD16_RAT	Filtered	Filtered	Filtered	990.46	Filtered	Filtered	Filtered	8308.44	Filtered	2216.96	Filtered	Filtered	Filtered	4539.86	Filtered	Filtered	19663.1	2575.18	Filtered	10101	Filtered
F1MA98	Nucleoprotein TPR	TPR_RAT	133081	139506	47504.1	78890.1	40131.7	37586.2	77969.1	55059.7	Filtered	123514	92396.6	53283.1	94264	110214	Filtered	32107.6	126212	139679	140168	178768	163997
G3V686	Resistin-like gamma	RETNG_RAT	1.02944e+06	2239627	981975	997876	2356773	1.40032e+06	229352	929501	488474	887042	1.4358e+06	832225	839097	495355	716519	2.14552e+06	1.23721e+06	886922	1.00036e+06	1.16236e+06	877340
G3V7W1	Programmed cell death protein 6	PDCD6_RAT	9927.43	35319	7951.44	16454.5	29961.6	33334.4	3663.99	16342.7	13239.7	18579.4	14241.9	29424.7	11635.6	15365.3	15303.2	26503.3	10489.6	21986.9	15725.4	17619.1	32414.6
H1UBN0;Q5BJS7	Copine-7;Copine-9	CPNE7_RAT;CPNE9_RAT	28521.6	6522.52	17080.1	18844	10985.8	22326.9	5383.39	14113.5	22463.4	Filtered	12790	24682.7	13974.5	12928.9	20296.6	29109.8	14063.4	24152.2	12801.3	23115.2	29165.6
I6L9G5	Reticulocalbin-3	RCN3_RAT	4676.95	4118.06	17049.2	Filtered	Filtered	7111.69	Filtered	4686.56	1122.09	8621.37	Filtered	Filtered	Filtered	2986.24	Filtered	Filtered	14685.5	1097.4	Filtered	Filtered	8413.92
iRT-Kit_WR_fusion			2299956	6.05443e+06	87290.9	1.5718e+06	3.82944e+06	2565085	3.18663e+06	1699601	911867	2.45347e+06	1.21756e+06	1.77962e+06	1.15612e+06	1.35633e+06	1.81137e+06	2983510	2561083	2.77079e+06	4.06216e+06	1.77194e+06	2.59699e+06
O08557	N(G),N(G)-dimethylarginine dimethylaminohydrolase 1	DDAH1_RAT	26007.8	24621.4	15596.4	31942.5	19375.2	17278.6	9934.27	15147.2	6677.05	20510.4	22817.8	14302	22805	21500.3	72018.4	35980.4	18473.4	46879.7	34639.8	31267.6	25632.3
O08628	Procollagen C-endopeptidase enhancer 1	PCOC1_RAT	20800.7	35465.1	34628.7	22875.9	41601.7	22844.1	27603.1	30370.6	35936.8	58103.2	16852.9	29375.7	30123.8	28358	7937.03	53022.1	25127.3	63764	34537.3	24743.4	62373.3
O08839	Myc box-dependent-interacting protein 1	BIN1_RAT	38235.7	66362.3	1.08972e+06	11871.9	218392	180684	173604	63264.4	106764	45518.3	67392.2	Filtered	33243.1	117299	Filtered	19741.1	69028.7	19374.9	156261	30278.3	27350.4
O35078	D-amino-acid oxidase	OXDA_RAT	Filtered	Filtered	Filtered	97788.8	Filtered	Filtered	Filtered	Filtered	Filtered	Filtered	37037.5	Filtered	49166.8	38410.2	83356.8	Filtered	Filtered	35382.7	Filtered	155719	Filtered
O35112	CD166 antigen	CD166_RAT	71809.9	111741	41257.6	108546	85389.3	57353.3	52613.3	62645.5	33113.6	80251.3	39923.4	79363.3	46453.7	53605.8	99728.3	116394	105357	96909.4	126510	61762.3	107153
O35142	Coatomer subunit beta'	COPB2_RAT	22880.4	46623.3	15211.3	15990.4	16575.8	20508	15871.7	9690	18690.1	31197.1	10382.7	20419.2	16548.1	10084.2	31444.3	4079.8	9463.64	Filtered	Filtered	28341.8	10939.6
O35217	Multiple inositol polyphosphate phosphatase 1	MINP1_RAT	116248	175957	161720	99769.9	232075	168258	196780	146781	133652	174332	92366.6	104562	113881	151530	234932	198975	151323	113266	114615	96600.8	170586
O35244	Peroxiredoxin-6	PRDX6_RAT	45856.6	2657.39	25769.1	97239.9	20965.2	25793.4	20071.9	25166.2	30671	21264	71970.3	12359.8	92547.4	58667.9	196672	76884.2	37651.5	208134	20158.7	81819.5	26510.2
O35263	Platelet-activating factor acetylhydrolase IB subunit gamma	PA1B3_RAT	Filtered	3934.13	Filtered	11346.2	Filtered	2920.72	5062.79	Filtered	12289.1	Filtered	9488.51	Filtered	13228	11705.2	35318	Filtered	Filtered	Filtered	Filtered	14665.7	Filtered
O35331	Pyridoxal kinase	PDXK_RAT	4406	Filtered	Filtered	9339.88	Filtered	Filtered	Filtered	Filtered	5490.16	1447.07	2881.34	1174.48	2865.25	3587.46	14042	7957.17	Filtered	5434.35	4382.19	9656.94	Filtered
O35509	Ras-related protein Rab-11B	RB11B_RAT	6563.74	Filtered	12280.9	4912.22	Filtered	4896.24	Filtered	858.168	27508.3	Filtered	Filtered	Filtered	9565.19	10878.4	7610.5	2561.59	1	6124.99	2701.54	9074.12	3097.11
O35567	Bifunctional purine biosynthesis protein PURH	PUR9_RAT	26286.8	Filtered	16329.7	18565.4	Filtered	Filtered	Filtered	Filtered	2936.57	Filtered	Filtered	Filtered	Filtered	Filtered	12170.4	12764.5	Filtered	27994.7	Filtered	10778.1	Filtered
O35568	EGF-containing fibulin-like extracellular matrix protein 1	FBLN3_RAT	1.15974e+06	1.13654e+06	1.07556e+06	401039	1.30246e+06	827680	535913	988160	353715	706343	393719	798271	814959	1.28964e+06	1115553	960139	934612	1.12635e+06	808442	1.53091e+06	564546
O35760	Isopentenyl-diphosphate Delta-isomerase 1	IDI1_RAT	34663.6	37495.6	58692.7	18939.2	21249.8	20181	32712.8	19276.4	18207	25626.4	20605.9	35239	21165.4	33867.2	5228.43	25971.8	22887.3	31357.9	55015.6	32895.2	40768.2
O35763	Moesin	MOES_RAT	415148	405414	255406	317998	277094	444031	158620	185481	617754	137761	344933	687473	487475	343473	281717	313991	275697	284564	248115	303421	422246
O35796	Complement component 1 Q subcomponent-binding protein, mitochondrial	C1QBP_RAT	Filtered	Filtered	Filtered	4363.44	Filtered	Filtered	Filtered	Filtered	Filtered	Filtered	Filtered	Filtered	Filtered	Filtered	Filtered	Filtered	5675.13	5553.12	Filtered	5903.59	Filtered
O35952	Hydroxyacylglutathione hydrolase, mitochondrial	GLO2_RAT	16363.8	5342.42	15964.2	73157.3	Filtered	7520.64	6247.49	17166.2	11996	10845.5	56015.4	Filtered	41560.4	31484.5	214144	39277.7	34389.1	113895	25993.2	60063.7	12768.3
O54715	V-type proton ATPase subunit S1	VAS1_RAT	12073.2	7427.79	11504.3	8555.54	15867.1	12157.8	8320.32	420.423	25374.2	28191.9	8287.06	4398.27	12777.2	9593.15	3463.78	Filtered	7397.22	7561.3	Filtered	872.529	27140.2
O54858	Carboxypeptidase Z	CBPZ_RAT	60526.9	95580.6	67970.2	79313.7	131754	68403.7	124656	58048.1	47717.8	100634	Filtered	96414.3	51611.7	27053.5	118828	116768	105070	51817.4	139980	Filtered	110832
O54861	Sortilin	SORT_RAT	56995.9	68153.9	22720.7	44122.2	114326	37548.3	98945.3	38634.6	30306.3	89853.7	38002	63172.3	55944.5	23615.2	95977.8	83589	143592	143301	62985.9	49322.3	103396
O55004	Ribonuclease 4	RNAS4_RAT	181703	240139	259600	55362.8	114159	121842	104742	313605	87316.9	108986	95819.9	217437	57269.8	179762	145958	90377.1	268912	86219	61877.5	142438	59020.4
O55006	Protein RoBo-1	ROB1_RAT	398333	289087	179417	390088	1.04522e+06	207196	296278	461289	369092	608075	201050	509322	147553	320523	196228	844063	730218	299968	232958	174826	715882
O55007	Ral GTPase-activating protein subunit alpha-1	RGPA1_RAT	187303	187276	90704.9	88592	71218.7	186503	27107.3	56531	Filtered	19070.2	Filtered	304302	196125	174449	Filtered	79347.5	521788	641144	163659	256030	Filtered
O55145	Fractalkine	X3CL1_RAT	27797.5	68724.1	13087.3	15511.9	32686.6	29419.9	Filtered	16436.8	Filtered	35581.6	9746.47	17605.9	13566.5	11538.2	36746.7	36077.6	Filtered	23719.3	24865.9	19688.4	56051.7
O55171	Acyl-coenzyme A thioesterase 2, mitochondrial	ACOT2_RAT	10185	Filtered	8377.51	14367	Filtered	Filtered	Filtered	Filtered	6252.94	Filtered	Filtered	Filtered	2519.12	Filtered	16992.5	Filtered	Filtered	12195.1	Filtered	Filtered	1
O70196	Prolyl endopeptidase	PPCE_RAT	Filtered	Filtered	673.732	Filtered	Filtered	Filtered	Filtered	Filtered	14413.8	Filtered	Filtered	Filtered	2343.39	Filtered	Filtered	15693.3	Filtered	Filtered	Filtered	Filtered	Filtered
O70215	NKG2-D type II integral membrane protein	NKG2D_RAT	34780	77717.2	2118.76	10620.5	Filtered	14820.2	6680.32	Filtered	6711.22	Filtered	Filtered	3608.41	Filtered	7213.6	16567.8	Filtered	20221.6	Filtered	34070.2	15634.3	Filtered
O70244	Cubilin	CUBN_RAT	59339.7	99539.3	18171	150082	62211.2	78374.2	76256.3	69089.7	48275.5	142549	42236.9	83256.1	47651.2	51775.4	118521	203992	68129	129093	275050	77345.3	196808
O70257	Syntaxin-7	STX7_RAT	Filtered	Filtered	Filtered	Filtered	Filtered	Filtered	Filtered	Filtered	7730	Filtered	781.31	Filtered	Filtered	Filtered	Filtered	1.03789	Filtered	Filtered	Filtered	Filtered	Filtered
O70352	CD82 antigen	CD82_RAT	34793.7	Filtered	Filtered	1	Filtered	9262.9	Filtered	Filtered	5258.68	Filtered	Filtered	7506.56	11456.1	Filtered	Filtered	Filtered	Filtered	Filtered	30211.2	Filtered	15859
O70417	Prolactin-inducible protein homolog	PIP_RAT	2.51047e+06	2.4258e+06	1.52066e+06	3466388	3.47655e+06	1.99026e+06	1.51197e+06	1.96687e+06	186613	4.22454e+06	2.21957e+06	4.05032e+06	1405994	1.74863e+06	2.62788e+06	2416386	2277397	3.53782e+06	2.83662e+06	1.05272e+06	4.12638e+06
O70489	Lysosomal thioesterase PPT2	PPT2_RAT	464551	116753	27735.8	76647.9	112192	82565.7	65552.6	76920.4	52466.2	108404	51982.3	125890	88120.2	42238.2	50197.2	160947	91858	156185	96812.6	52675.3	115774
O70513	Galectin-3-binding protein	LG3BP_RAT	528341	445804	207685	186364	223553	146032	116971	193244	132437	167668	103837	329673	119347	95320.1	513857	261221	284916	230058	480583	231837	204983
O70534	Protein delta homolog 1	DLK1_RAT	148614	167778	164315	64222	204617	200729	170300	44219.7	47231.3	97831.6	48495.1	87884.7	78633	74661.9	38162.8	83434.1	75902.1	58018.9	158093	103038	81878.5
O70535	Leukemia inhibitory factor receptor	LIFR_RAT	40907.8	58743	22065.1	55289.3	76753.7	70589.9	32502.7	53319.6	30162.2	44226.3	34946.3	82794.4	40730.8	37988.5	47679	86136.3	62064	53334.5	65273.2	41236.1	86415.7
O70540	Mucosal addressin cell adhesion molecule 1	MADCA_RAT	16707.2	14728.9	11810.3	7546.92	9552.1	5626.75	7647.01	11983.2	8267.97	22060.6	17458.1	20313.9	23173.2	11636.5	8466.82	24593.4	4428.78	25902.5	12950.6	27804.8	11291
O88514	Beta-defensin 4	DEFB4_RAT	Filtered	Filtered	30208.5	8860.1	28222.2	27027.7	Filtered	66125.2	13256	Filtered	29866.3	Filtered	7519.77	58313.2	Filtered	Filtered	Filtered	Filtered	Filtered	141983	Filtered
O88766	Neutrophil collagenase	MMP8_RAT	496224	772417	520593	159254	1.32539e+06	864446	531747	604266	310905	598864	299741	709795	856551	1.21953e+06	246268	383087	132074	250317	98160.8	1.04253e+06	513632
O88767	Protein/nucleic acid deglycase DJ-1	PARK7_RAT	84721.5	38445.7	892536	55134.2	128798	98974.4	63154.3	67779.5	111604	37083.3	97912.2	19638.2	67606.1	135431	81347.7	53469.6	14551.8	64046.2	68080.2	112889	29235.4
O88775	Embigin	EMB_RAT	Filtered	Filtered	Filtered	Filtered	14490.4	8300.72	Filtered	Filtered	2939.47	Filtered	Filtered	Filtered	Filtered	Filtered	Filtered	Filtered	Filtered	6432.4	17519.4	Filtered	Filtered
O88917	Adhesion G protein-coupled receptor L1	AGRL1_RAT	53757.9	51779.1	42931.1	17994.2	62464.4	43012.4	12681.8	46382.7	14997.9	46075.5	16307.5	26289.5	30177.5	40388.4	35810.4	77942.3	32625.8	42208.9	32841	90275.6	75472.7
O88989	Malate dehydrogenase, cytoplasmic	MDHC_RAT	128034	88240.3	87815.8	113079	39345.4	76093.1	120736	55473	190152	46385.1	73622.1	26431.3	118195	132869	143396	151039	48864.9	162446	48587.1	189529	40913.6
O89117	Beta-defensin 1	DEFB1_RAT	140702	151690	77604.4	101276	172798	273794	215828	149872	70618	130941	82201.1	138656	84796.3	54983.1	102993	110779	119032	119675	86490.9	68009.9	127338
P00173	Cytochrome b5	CYB5_RAT	5066.44	Filtered	24515.4	27834.2	2184.86	531.802	Filtered	14495.2	17694.6	3360.99	38194.4	2000.94	17959	34590	31836.6	4991.31	25408.7	46804.8	Filtered	39174.1	Filtered
P00502	Glutathione S-transferase alpha-1	GSTA1_RAT	201120	122627	98312.4	292846	52980.8	102257	129083	143052	41817.3	124216	277857	63615.3	260413	229998	731086	245172	133504	444766	114058	376222	100317
P00507	Aspartate aminotransferase, mitochondrial	AATM_RAT	15588.5	Filtered	33850	9821.24	111152	Filtered	Filtered	11019.9	66961.4	1	11534.8	Filtered	5491.36	4610.38	34301	13808.7	Filtered	3728.69	Filtered	20073.8	10465.6
P00564	Creatine kinase M-type	KCRM_RAT	31981.4	Filtered	3543.13	10076.6	56488.1	Filtered	18332.3	28655.6	23268.1	93952.6	33702.8	75211.9	34776.1	57616.7	Filtered	1549.88	Filtered	Filtered	Filtered	5471.92	Filtered
P00689	Pancreatic alpha-amylase	AMYP_RAT	1.1106e+06	3.08283e+06	618691	1.63378e+06	1.6035e+06	2282202	2.88141e+06	1.96062e+06	1756543	3.09089e+06	1.76241e+06	2516418	1.67826e+06	1.93805e+06	2.44076e+06	2.51264e+06	905962	4.24214e+06	1.0025e+06	1.24334e+06	2895721
P00697	Lysozyme C-1	LYSC1_RAT	297503	Filtered	598102	32139.4	9359.89	5376.63	29565.5	11232.4	28107.3	30676.1	11374.9	18243.4	2721.34	10768.4	11588.2	1	54547.6	Filtered	51155.9	8984.42	46321.2
P00714	Alpha-lactalbumin	LALBA_RAT	896181	1.04787e+06	1.90405e+06	210859	458195	781080	122161	1549928	143623	507667	262211	777782	643724	1183349	326797	1.31248e+06	276421	545851	256142	499652	604021
P00758	Kallikrein-1	KLK1_RAT	4.62063e+06	11633302	2.88175e+06	4.48735e+06	7700427	7.19991e+06	7.42727e+06	7094443	4.31842e+06	10976269	6249957	9532842	4.27727e+06	4.27739e+06	9081300	14856933	8312099	11885464	9931369	5.23671e+06	12242631
P00762	Anionic trypsin-1	TRY1_RAT	1.94735e+06	3.91449e+06	3.39333e+06	1.80643e+06	5.37215e+06	2.83885e+06	2.65436e+06	3.47261e+06	2832685	3.28605e+06	1.87562e+06	5777707	3.13737e+06	3.09788e+06	1.40564e+06	3.16734e+06	3815966	4.05399e+06	3392653	1.82254e+06	3.79199e+06
P00763	Anionic trypsin-2	TRY2_RAT	3.66299e+06	6812362	3241558	3.2269e+06	5134727	5034746	4.68973e+06	3.35459e+06	2.21737e+06	5.84714e+06	3.26492e+06	5.54982e+06	3051526	3012028	1.66548e+06	5.55647e+06	6696009	7.12867e+06	6077379	3.31006e+06	5.49031e+06
P00786	Pro-cathepsin H	CATH_RAT	99880.8	160175	73235.6	67200.1	198683	185722	84355.5	128798	83685.4	200634	83980.7	172261	99023.3	92580.5	95205.8	135193	173758	203032	157641	97153.3	139001
P00787	Cathepsin B	CATB_RAT	493621	1000194	1.08561e+06	230253	1.18328e+06	857138	470497	741443	366788	724122	392636	544832	406841	825241	536237	434126	709004	463720	439756	510858	461618
P00884	Fructose-bisphosphate aldolase B	ALDOB_RAT	274009	50283.6	253618	180034	28827.6	59346.3	68119	101000	4126.48	21172.9	116153	11662.8	88823.4	74876.2	143023	153980	29873.9	136575	38996.3	84534.4	38950.9
P01015	Angiotensinogen	ANGT_RAT	341040	718605	3.23643e+06	131574	761716	729822	693296	882171	848266	398921	355080	366433	448310	1.42222e+06	251541	184030	705080	195853	272610	276093	221823
P01026	Complement C3	CO3_RAT	137075	209701	1.33167e+06	129206	166216	245162	773884	255022	310096	360933	276035	451006	232180	407009	176039	229750	729961	240335	327731	264650	311924
P01039	Cystatin-A	CYTA_RAT	26811.2	15230.9	Filtered	33690.9	Filtered	Filtered	15847.6	9374.29	Filtered	19406.8	26818.9	Filtered	Filtered	18026.7	5057.56	16599.6	Filtered	29211.5	31153.7	13694.6	Filtered
P01041	Cystatin-B	CYTB_RAT	31408.9	15367.2	58518.5	1040.76	30982.6	Filtered	12030	6380.53	12043.5	47557.5	298.214	5070.35	6363.11	26823.5	4403.57	1	4005.04	Filtered	Filtered	11550.9	Filtered
P01048	T-kininogen 1	KNT1_RAT	5611781	10013642	1.83625e+06	5.20863e+06	6.13851e+06	4.01522e+06	3.20094e+06	5.1949e+06	5.42958e+06	10662481	4.03647e+06	8264662	4.4733e+06	7.6725e+06	11692425	5.84332e+06	14518204	7.53975e+06	13837033	10321621	8638337
P01681	Ig kappa chain V region S211	KVX01_RAT	1.06901e+06	3.0438e+06	450890	222862	814860	638965	1.08008e+06	685501	403048	1.38527e+06	681805	1.03885e+06	425486	425965	1.52412e+06	1059107	892306	1.18854e+06	1.40455e+06	603551	1.01823e+06
P01805	Ig heavy chain V region IR2	HVR01_RAT	Filtered	105664	Filtered	Filtered	126508	97535	15600.6	Filtered	Filtered	Filtered	1	Filtered	23112.7	27943.1	Filtered	Filtered	165170	Filtered	Filtered	27670.5	Filtered
P01830	Thy-1 membrane glycoprotein	THY1_RAT	56523.6	139581	248277	39974.8	1.86936e+06	111253	435195	75071.1	287578	78547.1	156852	94689.6	616514	198373	69467.4	36576.3	46319.5	19275.4	30011.7	17854.5	50390.2
P01835	Ig kappa chain C region, B allele	KACB_RAT	26872840	239567	16194003	17175882	26632414	18544258	15548153	11121547	32884.2	34629800	16471675	33125500	11159900	7199220	17553872	24222678	35512800	32770180	38961424	10703960	36791248
P01836	Ig kappa chain C region, A allele	KACA_RAT	19464462	36919048	9644214	9084037	18517252	12981823	12170000	9030442	6222452	22713506	11480449	23934018	9201709	10596545	13738076	16033422	23637482	21802146	3351330	16091695	22601956
P01946	Hemoglobin subunit alpha-1/2	HBA_RAT	147024	75998.1	73031.2	96775.9	277729	92119.8	459537	140756	283199	920741	1.8054e+06	435707	24811.1	870966	38471.1	72452	41883	259902	155237	937497	66339.8
P02091	Hemoglobin subunit beta-1	HBB1_RAT	880264	363020	305776	364638	1.16753e+06	442736	1.77591e+06	550031	1258525	3838013	4.37012e+06	1.90132e+06	108959	3.99722e+06	269367	289109	116860	969859	602282	3.4058e+06	319686
P02401	60S acidic ribosomal protein P2	RLA2_RAT	8043.94	Filtered	Filtered	50515.7	Filtered	Filtered	Filtered	15088.3	10102.8	Filtered	19384.4	Filtered	18238.5	12621	44487.5	5241.46	Filtered	38629.3	Filtered	36127.4	Filtered
P02454	Collagen alpha-1(I) chain	CO1A1_RAT	47622.7	41625.7	98282	45770.1	78014.2	27630.9	18215.2	79872	24998.4	117753	17474.4	33077.9	33644.8	41838.8	19817.6	95849.6	138227	57719.9	100019	111756	72937.3
P02625	Parvalbumin alpha	PRVA_RAT	67352.5	921391	3.16575e+06	27188.3	4732112	3083070	2.89619e+06	40991.4	1.68427e+06	265396	168945	104532	52282.1	93351.6	45596.3	59252.6	101149	196783	185480	91911.7	79061.4
P02631	Oncomodulin	ONCO_RAT	Filtered	Filtered	Filtered	2267.32	24595.3	5798.6	10874.4	Filtered	Filtered	Filtered	Filtered	Filtered	Filtered	Filtered	Filtered	Filtered	Filtered	Filtered	Filtered	Filtered	Filtered
P02650	Apolipoprotein E	APOE_RAT	569232	1.53667e+06	211865	715793	204930	464524	490003	263739	202764	649357	211935	1.31637e+06	162365	182824	684842	1.34436e+06	950184	1.16923e+06	1.74795e+06	400017	1.48376e+06
P02651	Apolipoprotein A-IV	APOA4_RAT	42923.9	32745.3	64914.2	16955.8	25918.6	33789.2	162627	16907.1	56736.4	103647	46803.2	68626.4	29924.4	15238.7	29649.3	23637.4	83334.6	57949.6	65220.9	23157.7	106679
P02680	Fibrinogen gamma chain	FIBG_RAT	51200.8	51243.3	24033.5	23549.2	16063	23918.8	31327.1	64443.8	162189	146198	65636	144122	37413.9	56846.8	6540.82	15803.7	16106.3	30208.7	14169.2	17838.4	77086.3
P02761	Major urinary protein	MUP_RAT	8074093	39956496	10633485	4961476	126179408	81391144	72101304	58239004	57178168	31007830	36156408	56711448	7.43884e+06	45138112	57047240	11567222	17899924	18915132	5475437	13060905	21963628
P02764	Alpha-1-acid glycoprotein	A1AG_RAT	17757362	43796888	11331242	17027620	43326672	33843240	15638390	22312780	28487900	36745572	18179778	14505092	41995180	65097780	15513680	8806950	24755234	9340833	15834984	82358464	23679210
P02767	Transthyretin	TTHY_RAT	243639	148975	391467	242277	340011	405272	729189	298308	289310	447661	376804	466773	221042	209363	222762	359563	959186	405561	590744	149627	549569
P02770	Serum albumin	ALBU_RAT	9946530	10639678	10561900	12715130	13632156	10265660	27968596	8968690	7.72283e+06	12885899	8914913	16573798	7.62486e+06	6.82073e+06	9798194	10036690	24887354	16859450	18717024	3.70642e+06	19548332
P02780	Secretoglobin family 2A member 2	SG2A2_RAT	2.38957e+06	7033232	996898	1.57727e+06	3551404	6486478	1.05994e+06	1.12355e+06	8661406	2.2997e+06	1.70791e+06	11999420	2.28098e+06	2658476	2.52909e+06	3.41724e+06	541628	439296	2811494	1950269	2.61213e+06
P02781	Prostatic steroid-binding protein C2	PSC2_RAT	1.1065e+06	3256859	535846	463629	1.26928e+06	2176855	291751	495258	2448659	972457	830042	5.31977e+06	1070247	861708	1.08692e+06	1.05416e+06	74374.4	53620.1	1.45341e+06	729344	1.00287e+06
P02782	Prostatic steroid-binding protein C1	PSC1_RAT	1.91746e+06	3.87454e+06	983857	685799	1409027	3.04888e+06	435873	560045	4.21106e+06	1.4679e+06	1.20653e+06	4798591	1.18637e+06	956303	1.6161e+06	1.30839e+06	154329	75254.5	2.0702e+06	810646	1.61839e+06
P02783	Seminal vesicle secretory protein 4	SVS4_RAT	Filtered	22264.8	24318.1	650483	361130	240420	160554	1.02501e+06	306905	111895	516018	20663.9	559748	Filtered	Filtered	163239	673.54	1296.2	17810.8	12627.7	407483
P04041	Glutathione peroxidase 1	GPX1_RAT	22655.4	Filtered	31674.9	45027	Filtered	9674.16	Filtered	17358	42518.1	8944.78	20106.9	11191.9	23128.3	33433.5	18251.6	45241.5	20891.4	32545.1	19018.4	47822.5	Filtered
P04073	Gastricsin	PEPC_RAT	81251.1	136798	67340	19669.1	75603	38891.1	91320	30432.9	36531.6	66679	22864.3	82333.1	37404.3	35355.4	71971.7	89633.8	93114.3	33293.1	75486.1	76187.5	82698.2
P04182	Ornithine aminotransferase, mitochondrial	OAT_RAT	26343.9	Filtered	32373	35871.4	6770.68	144767	Filtered	22769.6	10569.9	Filtered	16454	1	31039.7	85851.4	68709.5	30037.4	16318.3	32938.2	99105.4	21363.3	1
P04218	OX-2 membrane glycoprotein	OX2G_RAT	59827.3	86490.8	50453.5	35504.6	72145.1	57369	37458.2	50448.6	31786.4	65189.2	78013.4	150251	29947.8	28652.1	83133.1	77985.3	68587.7	140682	94365.3	56443.4	95036.6
P04276	Vitamin D-binding protein	VTDB_RAT	476228	366652	609755	268714	289807	225408	2.75175e+06	352516	1608589	678751	789158	434102	433142	529510	417103	317989	1767914	347743	1.00496e+06	295572	590595
P04355	Metallothionein-2	MT2_RAT	15933.9	19093.6	12817	10056.4	10016.3	7663.29	432.221	30040.6	8460.63	16498.6	15933.4	13434.1	5633.16	9203.95	8379.37	25906.3	13908.2	5021.59	16618	12635.9	13377.8
P04466	Myosin regulatory light chain 2, skeletal muscle isoform	MLRS_RAT	Filtered	Filtered	53533.4	Filtered	Filtered	Filtered	4057.07	Filtered	Filtered	11430.6	Filtered	Filtered	Filtered	Filtered	Filtered	Filtered	Filtered	Filtered	Filtered	Filtered	Filtered
P04636	Malate dehydrogenase, mitochondrial	MDHM_RAT	96814.4	4273.64	65433.4	140446	16952.7	35826.9	11893.4	37818	324534	30675.2	61734.5	26055.7	68239.7	66000.4	298579	69591.4	16969.1	182422	22996	111505	36726.8
P04638	Apolipoprotein A-II	APOA2_RAT	Filtered	Filtered	21275.9	101162	26214.3	23720.4	1580.06	18847.4	3391.44	107223	6872.85	286715	12228.2	Filtered	Filtered	88438.8	260353	122979	219000	62561	138522
P04639	Apolipoprotein A-I	APOA1_RAT	44874.8	13379.6	24334.8	26611.1	32441.7	27323.6	151515	17975.1	27300.6	92278.7	62372.7	129905	6053.8	7418.96	13946.5	26344.4	142183	51119	95794.3	4327.84	59556.8
P04642	L-lactate dehydrogenase A chain	LDHA_RAT	122496	47029	77477.7	116823	47078.3	62082.3	95209.4	35127.8	295439	75758.3	82183	52773.1	84944.9	109499	87664.5	107627	64144.9	102231	98825.4	122791	62413.4
P04762	Catalase	CATA_RAT	19134.9	Filtered	12509.2	96502.1	Filtered	3568.38	Filtered	10740.1	Filtered	24811.7	68019.5	Filtered	53001.6	64327.9	57235.6	16037.7	29827.9	53182.2	Filtered	114368	15308.9
P04764	Alpha-enolase	ENOA_RAT	158817	91060.7	71500	169192	59275.2	72524.8	84269.8	66707.4	186499	71745.6	136421	67280	78635.9	82446.1	202925	147430	97642.7	198126	155327	160607	95326.8
P04785	Protein disulfide-isomerase	PDIA1_RAT	28655.4	13004.4	23968	37231.4	25105	15455.2	16048.8	20116.2	17374.8	35141.9	33080.6	24441.4	37134.8	26646.7	49500.3	43791.8	28423.1	69427.7	37734.2	49922.6	28154.6
P04797	Glyceraldehyde-3-phosphate dehydrogenase	G3P_RAT	70523.2	10433.4	114715	115164	36878.9	64192.5	47095	53903.5	133599	43360.9	81948.5	52149.7	119773	93478.5	38379.8	82751	72156.1	124555	53488.2	129464	75642.3
P04812	Seminal vesicle secretory protein 5	SVS5_RAT	Filtered	11456.1	Filtered	20807.7	18013.9	21104.8	5487.65	73178.4	6377.98	Filtered	20589.6	Filtered	13725.6	Filtered	Filtered	10631.8	Filtered	Filtered	Filtered	Filtered	Filtered
P04897	Guanine nucleotide-binding protein G(i) subunit alpha-2	GNAI2_RAT	26499.6	Filtered	37233.5	221697	400.717	15624.3	Filtered	Filtered	34253.8	Filtered	Filtered	21790.2	8365.32	9960.75	Filtered	16694	52558	Filtered	33315.7	13366.8	40334.3
P04904	Glutathione S-transferase alpha-3	GSTA3_RAT	22241.4	Filtered	17332.9	40369.5	75704.7	Filtered	Filtered	32738.8	Filtered	18869.6	28564.7	Filtered	36717.8	32745.2	35423.9	36685.7	32604.2	24260.1	4595.62	123579	10690.1
P04906	Glutathione S-transferase P	GSTP1_RAT	15501.1	1	15950.3	97106.8	28945.6	24598	4390.47	50314.1	28218.6	24817.2	48550	5082.15	62116.1	24242.2	147795	86883.6	51627.2	171369	26983.1	44625.3	25846.3
P04916	Retinol-binding protein 4	RET4_RAT	79143.8	47362.6	223255	27058.2	97305.3	48343.6	133995	61880.2	44126	37066.7	96100.5	63693.4	71159.7	33764.6	69004.6	55843.9	193721	85789.7	74298.8	18317.7	46414
P04937	Fibronectin	FINC_RAT	3.18699e+06	6261727	2.21941e+06	3.16003e+06	6.49484e+06	4388620	5026093	3.52136e+06	2438764	3.95547e+06	1.98352e+06	4245405	3.18923e+06	2.16547e+06	3439644	6297636	4726042	4793703	6.38244e+06	3382825	5421947
P05065	Fructose-bisphosphate aldolase A	ALDOA_RAT	93701.7	30566.4	51055.6	34321.9	52906.2	36024.5	36549.4	46902	300187	89922.1	87313.2	61223.2	43602.9	72961.5	36274.4	39687.9	20202.8	48930.3	66003.9	58154.5	40683.1
P05197	Elongation factor 2	EF2_RAT	16386.8	Filtered	16456.2	11794.4	Filtered	3844.72	Filtered	6811.43	43555.9	Filtered	5626.65	Filtered	6259.4	4684.17	13733.1	7933.76	Filtered	Filtered	Filtered	8244.38	Filtered
P05369	Farnesyl pyrophosphate synthase	FPPS_RAT	Filtered	Filtered	Filtered	83531.5	Filtered	Filtered	Filtered	Filtered	13258.1	Filtered	Filtered	Filtered	2736.26	4073.73	Filtered	Filtered	Filtered	Filtered	Filtered	Filtered	Filtered
P05370	Glucose-6-phosphate 1-dehydrogenase	G6PD_RAT	17027	Filtered	Filtered	7265.56	Filtered	8824.07	Filtered	Filtered	Filtered	2274.39	Filtered	2357.26	1101.31	Filtered	7375.28	Filtered	Filtered	Filtered	Filtered	7427.72	8994.14
P05371	Clusterin	CLUS_RAT	1.83443e+06	546515	284785	455932	504455	175773	257197	363896	161161	694679	303647	529872	244496	227676	376425	877418	387340	765686	739771	390146	711465
P05544	Serine protease inhibitor A3L	SPA3L_RAT	5945000	10228836	5478876	9283676	15443664	15793784	15816218	5.88642e+06	4.24165e+06	6828706	3.98978e+06	4755413	4.70379e+06	3730632	9004921	7416811	4805823	4.83e+06	12889429	1.61072e+06	8938085
P05545	Serine protease inhibitor A3K	SPA3K_RAT	3.05345e+06	10380216	5098065	4204102	15338548	13893174	13184429	5174374	3916856	10448612	3.23003e+06	3.59137e+06	4.29062e+06	3.51632e+06	5970123	6.22418e+06	2.96746e+06	4.17243e+06	12200973	1.69073e+06	7.35773e+06
P05708	Hexokinase-1	HXK1_RAT	30964.9	20682.2	34761.3	Filtered	39829	36995.9	50537	30337	48372.1	34755.4	34889.8	Filtered	31330.2	47032.9	Filtered	Filtered	Filtered	Filtered	Filtered	48909.6	Filtered
P05964	Protein S100-A6	S10A6_RAT	Filtered	45248.6	Filtered	Filtered	20042.7	21522.1	13978	Filtered	22320.6	39663.9	28324.1	164763	26839.9	16252.8	15894.6	Filtered	Filtered	Filtered	Filtered	30304.2	12573.2
P06238	Alpha-2-macroglobulin	A2MG_RAT	13486.2	29220.2	3544.95	72209.1	41493	14572.9	75723.8	19090.9	44549.1	138639	24774.4	64548.8	5794.54	17879	39240.1	1995.13	46801.9	52885.6	3486.95	27133.1	31030.2
P06399	Fibrinogen alpha chain	FIBA_RAT	77845.5	63464.1	107279	25857.6	59534.5	39306.4	39186.3	129682	113792	177579	91800.7	157306	64670.3	135789	30746.5	21426.6	36713.7	46229.7	25346.5	40752	70479.5
P06685	Sodium/potassium-transporting ATPase subunit alpha-1	AT1A1_RAT	11639.7	50187.1	8633.66	10009.5	100578	18209.4	Filtered	17944.2	102648	141680	17077.3	22725.9	10079.7	20748	21181.3	17776.9	40577.7	64812.8	11054.9	11140	8006.62
P06760	Beta-glucuronidase	BGLR_RAT	996557	2.14782e+06	26909.7	210320	35894.9	115301	175080	42055.1	30211.8	759364	126666	185888	154442	218418	43874.2	46546.8	36764.4	58855.4	104065	68110.8	180618
P06761	Endoplasmic reticulum chaperone BiP	BIP_RAT	29359	49056.9	37736.9	32947	35894.7	48816.4	21111.9	29691.7	29446.2	36592.4	37711.6	39334.4	43068.9	57074.4	72375.4	59255.1	38066.2	74559.3	27307	96606.4	37961.7
P06866	Haptoglobin	HPT_RAT	1.18951e+06	1.63118e+06	1.58802e+06	421517	1.16472e+06	911787	2053202	1.60053e+06	3.38158e+06	2.07379e+06	1.49263e+06	1.09301e+06	904458	3.5806e+06	535151	396156	3157678	240265	1.05094e+06	1.10161e+06	905737
P06911	Epididymal-specific lipocalin-5	LCN5_RAT	281723	9869.45	42894.4	Filtered	7300.37	8547.39	Filtered	4325.93	90196.7	Filtered	31433.9	4117.39	1467.4	3991.72	Filtered	16186.4	Filtered	Filtered	48645.8	3846.64	Filtered
P07150	Annexin A1	ANXA1_RAT	271467	135656	49134.4	105936	64865.2	65840.4	33314.6	49104.2	39455.5	123577	74661.6	71124.7	78449.9	28857.1	21697.7	15386.4	215102	51202.2	88893.3	70861	222418
P07151	Beta-2-microglobulin	B2MG_RAT	1.01754e+06	2.40251e+06	3.72472e+06	250668	2173628	1.7172e+06	894264	1586893	975039	776084	1.16554e+06	1.38671e+06	760069	1.39305e+06	1.29569e+06	455508	1.02944e+06	287069	568692	792984	573402
P07154	Cathepsin L1	CATL1_RAT	73932.8	71823.7	24992.3	91822.3	77486.5	102192	39149.4	84255.6	22923.5	122475	37243	113453	35029.8	68300.8	45450.3	107070	53703.7	107096	140367	34116.9	107254
P07171	Calbindin	CALB1_RAT	21252.4	32501.9	11499.8	12361.8	37901.9	126677	86972.1	76527.3	1.27818e+06	80796	111894	154339	151955	182744	28033.5	26820.6	80662.8	32483.8	67683.8	77927.8	28392
P07174	Tumor necrosis factor receptor superfamily member 16	TNR16_RAT	11768.2	23500.7	15168	24812.8	14232.4	17502.6	5996.87	9106.75	Filtered	14050.2	21085.3	22358.6	15036.3	14653.7	44706.7	48951.1	8740.35	28975.9	28890.7	12315	13434.4
P07314	Glutathione hydrolase 1 proenzyme	GGT1_RAT	628134	1.59969e+06	374164	904881	1.36855e+06	1.55131e+06	482755	829905	614927	815162	747351	792376	1.23448e+06	769503	1.18766e+06	1407865	1.36553e+06	1167096	1.21223e+06	986503	1.72509e+06
P07335	Creatine kinase B-type	KCRB_RAT	11668.6	Filtered	7348.68	10128.1	5630.67	2379.17	5839.2	172609	82011.8	6562.59	2102.05	14187	8946.79	35741.4	Filtered	Filtered	Filtered	Filtered	60803	55089.4	Filtered
P07340	Sodium/potassium-transporting ATPase subunit beta-1	AT1B1_RAT	23317.5	25598.4	23020.8	29008.9	23495.4	50985.5	Filtered	31041.1	109069	25223.7	34102.7	36449	29621.2	39568.1	21099.2	51554.6	67706.2	35451.4	47495.4	44661.7	37694.4
P07483	Fatty acid-binding protein, heart	FABPH_RAT	27451.8	13124.9	692108	4023.17	139732	104912	74462.3	15824.8	96172.5	16167.1	9722.46	6433.47	22153.3	75305.8	10692.4	18234.3	6938.23	7005.34	27164.9	28253.5	Filtered
P07522	Pro-epidermal growth factor	EGF_RAT	7.10644e+06	13938760	2199895	7993422	10782450	10313317	12315108	7.15309e+06	3.70759e+06	9336983	5.44297e+06	13762869	5825090	4.66401e+06	8.05686e+06	18187840	8.28731e+06	11293082	11144178	5857728	16416941
P07632	Superoxide dismutase [Cu-Zn]	SODC_RAT	2.90317e+06	6.39125e+06	6568248	4377424	6801769	6.50671e+06	3.9175e+06	4.022e+06	2350137	4.49145e+06	4.05852e+06	4.18032e+06	3.56244e+06	3.38632e+06	2.72951e+06	2665260	3.56357e+06	2.81106e+06	3.57665e+06	4.2008e+06	3907304
P07647	Submandibular glandular kallikrein-9	KLK9_RAT	404316	1.43111e+06	249963	209611	581401	1.05189e+06	168892	282260	1.68999e+06	451068	384001	2237057	465538	358026	857578	748944	71268.1	63573.1	516092	243198	614655
P07861	Neprilysin	NEP_RAT	176102	327949	84053.5	112726	189995	409052	75556.4	109289	363615	112753	191677	538273	188454	116893	139446	208571	120579	115900	202849	118494	235267
P07871;P21775	3-ketoacyl-CoA thiolase B, peroxisomal;3-ketoacyl-CoA thiolase A, peroxisomal	THIKB_RAT;THIKA_RAT	8719.74	Filtered	7895.68	7436.9	Filtered	Filtered	Filtered	3883.29	1944.64	Filtered	9150.2	Filtered	5514.18	7267.98	13070.5	Filtered	Filtered	19741.8	Filtered	4904.95	Filtered
P07895	Superoxide dismutase [Mn], mitochondrial	SODM_RAT	Filtered	8041.1	Filtered	34287.6	Filtered	Filtered	Filtered	Filtered	46531.3	Filtered	20477.2	Filtered	33069.2	15668.1	92823.3	18141.2	Filtered	Filtered	Filtered	35242.7	Filtered
P07897	Aggrecan core protein	PGCA_RAT	32683.8	185951	46661.5	64143.2	166664	82551.8	122356	65713.2	11005	159425	34532.7	71962	48375.2	20553.4	47626.1	169380	169580	77810.9	251251	2863.52	160608
P07943	Aldo-keto reductase family 1 member B1	ALDR_RAT	22182.1	Filtered	17381.7	11711.7	20002	Filtered	10512.9	10861.1	48544.6	75435.9	102504	48948.3	32744.1	30397.4	38591.3	17534.6	32756.5	20307.1	15001.9	16048.8	26285.7
P08009;P08010	Glutathione S-transferase Yb-3;Glutathione S-transferase Mu 2	GSTM4_RAT;GSTM2_RAT	18346.7	19507.9	28783.2	17299.9	10655.3	21610.4	6352.96	3972.42	89435.7	22783.9	57198.4	68997.5	14617.2	25241.2	15453.8	40369.8	7350.61	55529	13249.1	20280.7	23057.6
P08289	Alkaline phosphatase, tissue-nonspecific isozyme	PPBT_RAT	38635.6	62829.6	12589.6	19748.4	78424.1	61515.2	Filtered	19613.1	11598.4	20510	32077.7	50937.2	34780.6	30917.5	16140.3	41085	30590.2	21360.7	22698.7	17244.2	65040.9
P08426	Cationic trypsin-3	TRY3_RAT	246569	601309	219914	251167	212101	400759	276395	210637	119618	457608	291392	268487	166741	11232.9	124176	176478	385103	384469	415601	143203	437346
P08460	Nidogen-1 (Fragment)	NID1_RAT	84647	176724	150121	88565.8	153260	127387	146072	158541	60318.1	158730	77416.8	133170	96130.5	101404	109083	185737	108989	166703	117789	125225	168731
P08461	Dihydrolipoyllysine-residue acetyltransferase component of pyruvate dehydrogenase complex, mitochondrial	ODP2_RAT	Filtered	Filtered	2629.87	Filtered	Filtered	Filtered	Filtered	Filtered	6297.19	Filtered	Filtered	Filtered	Filtered	Filtered	Filtered	Filtered	Filtered	Filtered	Filtered	Filtered	Filtered
P08494	Matrix Gla protein	MGP_RAT	Filtered	Filtered	Filtered	Filtered	Filtered	Filtered	19370.6	Filtered	2361.32	Filtered	4162.01	Filtered	Filtered	Filtered	Filtered	Filtered	7220.49	Filtered	Filtered	Filtered	Filtered
P08592	Amyloid-beta A4 protein	A4_RAT	246383	439107	198871	304389	245829	295122	300770	314731	155895	527643	232922	390874	239562	192957	244640	510438	450293	425880	577708	254987	564945
P08649	Complement C4	CO4_RAT	20450234	20145868	14939103	5.7903e+06	15849865	12587121	5802660	18547662	2.38759e+06	10672935	9125155	17744212	8.24656e+06	11377127	10625658	14292711	12734526	11577204	10750247	16258595	5.44482e+06
P08650	Complement C5 (Fragment)	CO5_RAT	1290.57	8734.92	Filtered	Filtered	Filtered	Filtered	9271.31	Filtered	Filtered	Filtered	Filtered	Filtered	Filtered	3822.51	Filtered	Filtered	Filtered	Filtered	Filtered	Filtered	7586.38
P08689	Sex hormone-binding globulin	SHBG_RAT	20810.4	Filtered	4202.15	Filtered	4489.24	Filtered	3356.53	3900.41	Filtered	Filtered	Filtered	Filtered	3231.19	3278.72	Filtered	Filtered	4898.84	8002.94	7124.75	1530.31	7466.74
P08699	Galectin-3	LEG3_RAT	10094.6	Filtered	16217.2	Filtered	1508.52	Filtered	Filtered	1	4892.28	3347.17	4600.8	4543.54	3231.44	2398.99	5677.64	Filtered	7933.78	13119.1	Filtered	14677.5	5507.28
P08721	Osteopontin	OSTP_RAT	546290	1.27787e+06	3130761	2.14168e+06	2.17044e+06	4.41286e+06	641507	2.52119e+06	1.75539e+06	525631	3.52514e+06	1.60686e+06	4.98136e+06	4.07658e+06	1.42182e+06	1.17856e+06	2.15869e+06	180173	3.55685e+06	5633794	3.44506e+06
P08723	Prostatic spermine-binding protein	SPBP_RAT	896147	2821390	466898	440664	681510	2623505	213411	305120	3.08166e+06	543247	652790	5.68272e+06	1.59606e+06	539280	993466	888876	174325	63337.3	1.37259e+06	697471	970715
P08932	T-kininogen 2	KNT2_RAT	4981134	7.46993e+06	1.21178e+06	4519162	4.35088e+06	3.06125e+06	2.81756e+06	5.86719e+06	3.75269e+06	10925142	5.12228e+06	6.65219e+06	4.64704e+06	7519952	4968633	6.26936e+06	15497554	8.0468e+06	13210533	10043139	7.72899e+06
P08934	Kininogen-1	KNG1_RAT	441771	617099	64779.1	4930.85	448745	342218	20815.2	511912	265830	378029	4536.05	18745.9	4793.19	938076	7756.36	13365.6	1275075	16912.7	12191.1	2637.23	6776.44
P08937	Odorant-binding protein	OBP_RAT	156968	282131	106833	26874.9	216995	97390.7	130356	435997	151186	874129	176761	917004	123006	107462	35147	382410	266393	193506	535840	35767.8	833147
P09006	Serine protease inhibitor A3N	SPA3N_RAT	1.05516e+06	2.32708e+06	2.24854e+06	732811	2.24332e+06	1.53137e+06	4.69317e+06	1.26621e+06	4662162	1.81108e+06	1.92563e+06	948874	1.60871e+06	3.44665e+06	1.91097e+06	477260	2881351	587814	1722571	1.53359e+06	1595732
P09034	Argininosuccinate synthase	ASSY_RAT	68536.9	20288.6	87550.2	27010.3	17853.5	28534.8	49368.1	20146.8	Filtered	Filtered	15850.9	Filtered	30370.2	23840.3	27878.5	25994.7	17275.1	36341	24560.4	30558.7	1247.06
P09456	cAMP-dependent protein kinase type I-alpha regulatory subunit	KAP0_RAT	Filtered	Filtered	10541.7	Filtered	Filtered	Filtered	Filtered	Filtered	Filtered	Filtered	Filtered	Filtered	Filtered	Filtered	Filtered	13350.9	Filtered	Filtered	Filtered	32755.2	Filtered
P09606	Glutamine synthetase	GLNA_RAT	19499.9	Filtered	14029.9	162343	5982.4	13624.2	Filtered	45433.8	Filtered	12696.7	102651	Filtered	69735	74550	194048	56044.1	41839	86043.8	12843.1	84795.5	20136.8
P09656	Serine protease inhibitor Kazal-type 1-like	ISK1L_RAT	Filtered	192958	28538	95808.4	158898	317677	179343	181007	392213	85834.8	564714	26783.8	499612	10258.2	3829.94	43098.9	23596	12429.2	21875.2	21558.2	49371.5
P0C0A9	Small VCP/p97-interacting protein	SVIP_RAT	Filtered	1592.53	Filtered	Filtered	Filtered	Filtered	Filtered	Filtered	11029.4	Filtered	914.949	24492.7	1615.83	Filtered	Filtered	Filtered	Filtered	1	Filtered	Filtered	Filtered
P0C0K7	Ephrin type-B receptor 6	EPHB6_RAT	8677.7	6237.69	17773.4	Filtered	17120.5	9219.12	9417.27	24435.2	11754.4	Filtered	Filtered	Filtered	16062.9	14934.2	8038	12817.2	13613.2	5148.1	Filtered	19149.1	1232.07
P0C0S7	Histone H2A.Z	H2AZ_RAT	Filtered	36710.4	53680.2	194352	102837	39996.7	Filtered	36775.7	76466.7	Filtered	1	Filtered	535292	547518	Filtered	Filtered	309725	14982	51835.7	295231	Filtered
P0C5I0	Cerebral dopamine neurotrophic factor	CDNF_RAT	34717.9	135418	484760	36452.9	143336	145985	109398	1.2768e+06	141053	Filtered	1.17767e+06	Filtered	316844	14148.3	Filtered	58955.1	Filtered	Filtered	45217.4	91618.5	Filtered
P0C6S7	Ankyrin repeat and sterile alpha motif domain-containing protein 1B	ANS1B_RAT	Filtered	Filtered	Filtered	Filtered	Filtered	Filtered	Filtered	Filtered	Filtered	Filtered	Filtered	18665	Filtered	Filtered	Filtered	Filtered	Filtered	Filtered	Filtered	Filtered	Filtered
P0CG51;P62982;P62986;Q63429	Polyubiquitin-B;Ubiquitin-40S ribosomal protein S27a;Ubiquitin-60S ribosomal protein L40;Polyubiquitin-C	UBB_RAT;RS27A_RAT;RL40_RAT;UBC_RAT	74650.4	123320	117672	67077.4	166112	174361	66908.9	83637.8	101933	90099.4	70716.6	81810.4	124652	100754	97949.5	67709.7	57233.1	71214.9	87775.4	95096.8	93380.6
P0DMW0;P0DMW1	Heat shock 70 kDa protein 1A;Heat shock 70 kDa protein 1B	HS71A_RAT;HS71B_RAT	6492.99	Filtered	1.24847	3878.31	Filtered	6007.5	Filtered	1.45498	19669.2	Filtered	9625.93	9925.37	7076.26	5665.06	Filtered	1.93031	2.56989	2297.85	2.30972	6108.02	2.39304
P0DP29;P0DP30;P0DP31	Calmodulin-1;Calmodulin-2;Calmodulin-3	CALM1_RAT;CALM2_RAT;CALM3_RAT	72679.8	41315.8	72885.4	30614	65476.3	36213.1	20901.1	37798.8	52917.2	47085.8	47214.2	43031.7	38528.2	32032.2	52352.3	39560.5	35778.1	47216	53782.6	36237.5	51600
P10111	Peptidyl-prolyl cis-trans isomerase A	PPIA_RAT	35878.3	23792.4	20416.6	28447.9	16263	18160.6	11134.7	16599.3	90886.8	22887.3	16403.6	28169.5	28744.9	26785.5	39987.7	30132.8	22930.6	30709.1	19419.7	46365.5	30418.3
P10247	H-2 class II histocompatibility antigen gamma chain	HG2A_RAT	246777	392384	264956	163918	156044	115104	157245	50012.7	101541	160279	95376.7	92973.8	81044.5	125997	186314	147907	205064	90508	355805	138130	268926
P10252	CD48 antigen	CD48_RAT	264826	538648	175485	387239	762726	507153	277577	348413	506086	538048	294172	498054	263531	328080	586924	631976	650930	664858	751948	424713	664887
P10715	Cytochrome c, testis-specific	CYC2_RAT	12869.4	Filtered	1801.94	Filtered	30438.7	Filtered	Filtered	1378.35	Filtered	Filtered	14088.5	Filtered	3870.91	Filtered	Filtered	Filtered	Filtered	Filtered	23314	16801.4	Filtered
P10719	ATP synthase subunit beta, mitochondrial	ATPB_RAT	34025.3	Filtered	60691.1	92175.2	Filtered	Filtered	7230.86	21365.4	116780	13507.7	73585.2	6056.65	72814.5	60349.8	110308	15737.8	24658.6	161146	10285.6	114517	4898.29
P10758	Lithostathine	LITH_RAT	211246	259609	394142	24518.8	578978	581230	143341	557462	67846.9	47916.7	204974	255184	146687	578220	73011.6	86790.5	216536	16293.7	47094.7	300702	175069
P10760	Adenosylhomocysteinase	SAHH_RAT	28654.6	Filtered	10644.9	113033	7610.47	4522.48	7234.64	27857.3	28082	25363.2	95115.9	Filtered	99732.5	67636.7	265586	53837	42528.3	139148	34120.5	116465	11022.8
P10860	Glutamate dehydrogenase 1, mitochondrial	DHE3_RAT	4716.82	Filtered	Filtered	15166.6	Filtered	Filtered	Filtered	3611.93	1351.66	Filtered	6175.34	Filtered	8272.51	4316.41	20420.7	3058.79	3166.07	7786.63	Filtered	14120	Filtered
P10959	Carboxylesterase 1C	EST1C_RAT	179392	247136	503257	383076	654333	493061	1.23683e+06	299712	342075	332802	334181	415378	263620	361368	259321	161232	799833	164206	335151	159288	267716
P10960	Prosaposin	SAP_RAT	2.43655e+06	9541837	2.1926e+06	2.726e+06	6490319	5002355	4.11467e+06	2.96248e+06	2.90136e+06	3527318	2.07108e+06	5885605	2.56081e+06	2.00261e+06	3.36623e+06	4904436	3726413	3.49334e+06	5880359	2.07715e+06	7434634
P11030	Acyl-CoA-binding protein	ACBP_RAT	54116.6	34565.3	18649.9	17846.7	13629.9	17654	16146.7	10053.6	39123.5	28764.8	11150.1	12052	11528.6	9823.95	28240.2	48008	17956.9	34722.6	25466.9	49191.7	26514.7
P11232	Thioredoxin	THIO_RAT	253968	599408	755032	161918	481606	371507	330971	225861	149865	191956	182707	321029	216703	267946	145973	231090	257800	652837	410916	313798	399426
P11348	Dihydropteridine reductase	DHPR_RAT	55019.3	Filtered	28037.5	66783.3	Filtered	Filtered	Filtered	Filtered	Filtered	Filtered	52247.3	Filtered	54450.9	38405.8	157272	67730.4	26562.7	101878	12009.2	44735.4	Filtered
P11442	Clathrin heavy chain 1	CLH1_RAT	8072.08	797.191	16323.4	22766.4	Filtered	Filtered	1	10847.8	46469	3486.82	20369.5	Filtered	20920.5	9139.65	85430.4	11938.8	Filtered	19957.3	75320.9	26233.5	1
P11517	Hemoglobin subunit beta-2	HBB2_RAT	56067.7	16768.2	16874.2	20753.8	66122.7	23718.8	102492	32620	118180	298043	453225	117815	3980.56	253830	7704.17	9631.66	Filtered	47604	18996.7	268165	Filtered
P11598	Protein disulfide-isomerase A3	PDIA3_RAT	23522.2	16780.5	63317.3	19927.5	10305.2	19243.5	9102.41	18759.2	45473.8	14701.2	16520.2	8952.81	21877.3	26766.5	13068.6	17106	29297.9	31173	Filtered	25370.5	20559.7
P11762	Galectin-1	LEG1_RAT	Filtered	Filtered	29763	Filtered	7148.47	Filtered	Filtered	901.638	4105.39	Filtered	Filtered	Filtered	1967.26	10962	Filtered	1346.85	Filtered	Filtered	Filtered	4967.32	Filtered
P11980	Pyruvate kinase PKM	KPYM_RAT	76999.5	19796.8	26216.7	139006	30438.2	15846.4	19992.8	41331.3	229166	50735.3	111657	42527.6	90585	117389	142190	61680.1	54471.1	100140	54661.6	154631	35450.2
P12020	Cysteine-rich secretory protein 1	CRIS1_RAT	1.35172e+06	146685	385025	42998.4	137473	172529	86057.7	74109	135980	42424.7	201651	54927.2	199748	186494	5330.48	89312.5	Filtered	67535.5	753624	100013	61204.3
P12346	Serotransferrin	TRFE_RAT	1.75973e+06	1.38002e+06	2962240	2.09245e+06	1.60055e+06	1480708	8411326	1.18374e+06	5.26265e+06	4.04773e+06	2.60525e+06	3.59177e+06	1.7396e+06	1.8882e+06	2.36111e+06	1.25121e+06	6.68416e+06	1648010	3878639	1.37993e+06	3551159
P12711	Alcohol dehydrogenase class-3	ADHX_RAT	Filtered	Filtered	12184.9	19067.4	Filtered	Filtered	6226.74	7254.44	16119.9	4013.51	15665	3985.89	1978.95	Filtered	21705.2	12901.2	Filtered	15116.5	Filtered	8447.9	Filtered
P12928	Pyruvate kinase PKLR	KPYR_RAT	Filtered	Filtered	Filtered	12423	Filtered	Filtered	Filtered	Filtered	Filtered	Filtered	6775.82	Filtered	1	Filtered	34574.7	10146.9	1	16311.5	Filtered	3958.23	Filtered
P13221	Aspartate aminotransferase, cytoplasmic	AATC_RAT	22988.5	Filtered	13372.6	20006.3	Filtered	13685.8	15832.2	7845	80237.8	5191.06	8208.01	Filtered	13771.4	20507.8	39337	25579	7270	18713.9	10821.9	26071	Filtered
P13432	SMR1 protein	SMR1_RAT	256099	347193	106053	325575	100096	297405	145177	396320	292969	78267.2	67623.4	125297	175252	70434.6	28062.9	848111	185106	231563	63980.7	98511.6	117910
P13596	Neural cell adhesion molecule 1	NCAM1_RAT	59943.6	77555.3	37375.3	43579.6	37099.9	32112	48641.6	22109.7	15393.3	38159.7	21862.6	51360.8	18711.9	24982.1	35821.6	59488.8	38616	33477.1	49959.3	21202.3	74064.8
P13635	Ceruloplasmin	CERU_RAT	468866	513154	387502	579359	322373	372003	1.14626e+06	294172	394671	719805	509737	711288	385460	475523	405111	377531	1.14732e+06	328474	735260	422467	761938
P13832;P18666	Myosin regulatory light chain RLC-A;Myosin regulatory light chain 12B	MRLCA_RAT;ML12B_RAT	18429.1	12278.5	5038.61	24921.5	Filtered	Filtered	Filtered	Filtered	37572	6223.9	17672.1	18809	15323.4	12210	29230.6	Filtered	4447.04	38755.5	Filtered	32079.3	7347.56
P13852	Major prion protein	PRIO_RAT	109406	318071	181256	125446	347658	235382	151949	214362	86894.3	230464	99535.8	185549	131019	193286	158528	206581	216073	193500	279271	131108	191753
P14046	Alpha-1-inhibitor 3	A1I3_RAT	871453	1507359	1385194	345776	1.00909e+06	493564	1819741	273141	538111	1021642	404572	617146	272829	473456	365758	220640	1.04643e+06	539138	682199	243506	749484
P14141	Carbonic anhydrase 3	CAH3_RAT	5399.14	Filtered	3.41968e+06	Filtered	26660.3	21041	Filtered	23916.3	14956.5	11199.3	7269.1	7737.85	4457.11	66111.7	440.144	Filtered	8077.94	1.27976	Filtered	1515.59	1.79477
P14480	Fibrinogen beta chain	FIBB_RAT	54142.1	24089.5	2863.9	27297.7	5323	7976.03	19242.4	28597.6	202616	259955	91979.6	215339	31855.4	16750.6	18321	9521.26	17385.5	41838.9	7045.95	17102.6	92530.3
P14562	Lysosome-associated membrane glycoprotein 1	LAMP1_RAT	15293.2	31541.5	12710.1	24696.6	16275.9	15359.6	18279.9	16972.4	9959.4	30845.8	13920.4	27364.5	17195.7	17874.5	9204.09	26844.3	34223	22027.5	19629.5	21065.1	39548.3
P14604	Enoyl-CoA hydratase, mitochondrial	ECHM_RAT	1510.71	Filtered	Filtered	24276.4	1	Filtered	1.73714	10847.9	15900.6	Filtered	13753.9	Filtered	Filtered	16284.9	54285.9	4904.4	8782.66	56356.9	Filtered	14585.8	Filtered
P14630	Apolipoprotein M	APOM_RAT	970003	1.52159e+06	613598	569723	1.4159e+06	1.33989e+06	952166	1.25377e+06	526410	1.20235e+06	793067	1.0056e+06	1.27137e+06	1.70496e+06	1159273	1.43787e+06	1.3213e+06	1.1487e+06	1.24957e+06	1.89162e+06	1.1271e+06
P14668	Annexin A5	ANXA5_RAT	38453.1	21928.3	14549	48414.9	25680.6	15975.1	13279.9	25191.5	42641.4	26404.8	46429.9	19914.5	50318	29932.1	93628.3	110629	36506.1	71639.6	32004.1	46103.3	28803.1
P14730	WAP four-disulfide core domain protein 18 (Fragment)	WFD18_RAT	398709	755731	358442	294876	580686	853433	235085	436611	315303	363201	283162	647957	290535	216491	189334	519603	672812	618235	627392	214366	563253
P14740	Dipeptidyl peptidase 4	DPP4_RAT	414051	862731	254226	421412	795202	676396	317817	444831	342752	623605	355248	601436	598094	336602	642096	902187	698110	764792	955492	423349	904013
P14841	Cystatin-C	CYTC_RAT	269551	3.32522e+06	463810	101587	196693	1517611	174486	255463	127672	230883	153826	162057	211876	329052	180270	187148	211952	260714	107588	217862	220181
P14925	Peptidylglycine alpha-amidating monooxygenase	AMD_RAT	89368.6	186760	61259.5	55638.4	131014	128941	76351.7	81953.9	49234.4	109752	60780.1	89796.5	116340	67513	108449	225639	95630.5	82660.5	113485	70293.2	125829
P14942	Glutathione S-transferase alpha-4	GSTA4_RAT	23628.6	46956.1	31916.6	53759.3	152222	25550.8	25777.8	76691.5	17630.5	30748.9	75102.8	Filtered	78900.1	46742	136644	52517.4	16968.1	87065.6	34953.8	62006	25201.5
P15083	Polymeric immunoglobulin receptor	PIGR_RAT	2.07845e+06	2365378	1.43706e+06	1488866	1.67125e+06	1.46148e+06	1.0188e+06	1.9612e+06	806244	2.15086e+06	1.32279e+06	1.9351e+06	1797936	1.83715e+06	1.82703e+06	2.71419e+06	2.23855e+06	2.4268e+06	2.71688e+06	1438237	2.06397e+06
P15399	Probasin	PBAS_RAT	148598	498073	2900859	381933	4207604	3904264	634169	5.23529e+06	288708	120677	3.42274e+06	514566	4.69313e+06	4366138	335383	615401	45415.6	52196.5	63012.2	1100470	228426
P15429	Beta-enolase	ENOB_RAT	53817.5	63013.1	23736.2	46901	Filtered	25690.9	15750.5	Filtered	Filtered	27462.2	53160.5	Filtered	44527	63871	Filtered	Filtered	Filtered	68956.9	35856.2	88056	Filtered
P15473	Insulin-like growth factor-binding protein 3	IBP3_RAT	140196	155948	244203	101797	146940	170799	87941.6	172240	56899.6	104716	105923	92020.3	98115.3	194697	162470	200257	316184	205273	159466	363292	94120.9
P15684	Aminopeptidase N	AMPN_RAT	302889	402491	148291	213373	387977	706749	266459	173468	143643	289261	167413	328434	323435	198964	352140	355114	528318	312538	333397	315401	485188
P15865	Histone H1.4	H14_RAT	12658.6	Filtered	52767.8	140457	Filtered	Filtered	Filtered	18216.1	17043.7	Filtered	57946.6	22692.6	100049	86833.3	Filtered	Filtered	85106.3	74739.5	72392.2	118972	62745.4
P15943	Amyloid-like protein 2	APLP2_RAT	6488.92	20179.7	7669.46	21276	13288.9	18972.9	13060.9	12721.5	7997.95	20133.5	6426.51	19486.9	9107.82	10162.4	18741.2	23694.4	12955	12395.4	27563.3	13196.5	22228.7
P15978	Class I histocompatibility antigen, Non-RT1.A alpha-1 chain	HA11_RAT	804759	Filtered	1.2277e+06	2011.47	481361	632346	226526	336575	226826	626495	208882	511752	316783	421013	1.1168e+06	350741	687996	99558.6	475596	486522	590833
P15999	ATP synthase subunit alpha, mitochondrial	ATPA_RAT	73202.4	Filtered	68320.5	137663	4449.7	6654.16	16474.9	52243.1	119043	32405	115176	11613.9	109702	115596	85641.1	48137.4	36478.6	269293	51804.5	193063	29199.6
P16086	Spectrin alpha chain, non-erythrocytic 1	SPTN1_RAT	9067.14	Filtered	4405.69	16622.9	2098.04	Filtered	4273.69	Filtered	34463	Filtered	8050.26	10589.8	8396.78	18764.5	25752.6	12297.9	Filtered	13448.6	Filtered	12529.7	Filtered
P16228	Cathepsin E	CATE_RAT	Filtered	Filtered	Filtered	7860.16	36194.8	Filtered	Filtered	Filtered	Filtered	Filtered	5776.87	1	Filtered	47173	Filtered	Filtered	Filtered	Filtered	Filtered	17289.9	Filtered
P16290	Phosphoglycerate mutase 2	PGAM2_RAT	25651.3	Filtered	92683.8	37515.7	Filtered	15655.9	35937.6	1	26120	Filtered	12283.9	Filtered	6953.69	15844.7	1272.1	Filtered	Filtered	23534.9	32961.6	5244.11	Filtered
P16296	Coagulation factor IX	FA9_RAT	32886.7	62295.4	7551.44	26995.8	26134.2	23350.7	21847.5	20092.5	16585.6	73077.6	16973.7	35302.2	19137.1	12839	37071.3	48113.6	25343.6	31889.1	29651	28104.3	70708
P16303	Carboxylesterase 1D	CES1D_RAT	Filtered	11788.7	Filtered	16999.2	20165	25302.1	48973.6	5189.77	Filtered	Filtered	5980.56	Filtered	7957.93	Filtered	Filtered	Filtered	35420.9	Filtered	Filtered	1150.44	Filtered
P16310	Growth hormone receptor	GHR_RAT	54224.4	98859.5	150589	32073.1	60586.7	93806.7	70835.6	105606	69421.4	74364.4	55858.8	75574.5	92466.9	121211	99774.4	101846	89678.4	115509	85597.4	64994.6	88933.4
P16391	RT1 class I histocompatibility antigen, AA alpha chain	HA12_RAT	2.13818e+06	634871	2.19504e+06	1026179	1.84473e+06	1.42807e+06	976539	982470	1.55735e+06	1.91782e+06	703088	2.11991e+06	946125	1.19912e+06	3.53161e+06	1.47824e+06	2253144	910232	1.98132e+06	1.48665e+06	1.88959e+06
P16573	Carcinoembryonic antigen-related cell adhesion molecule 1	CEAM1_RAT	4.50497e+06	9544883	3.27817e+06	1.87274e+06	5823312	4790764	4.89048e+06	2319098	2.6314e+06	5973353	1.64793e+06	8992773	3.47838e+06	2.11671e+06	5.30539e+06	5729971	3236304	7.23382e+06	2.50701e+06	4644288	6030051
P16617	Phosphoglycerate kinase 1	PGK1_RAT	18252.2	5595.38	9300.22	13418.7	17539.7	10655.2	4601.53	9621.71	21232.9	4410.22	9965.01	10025.6	10639.4	15007.9	8208.64	33810.9	14320.3	10939.7	9281.74	21131.6	7725.58
P16636	Protein-lysine 6-oxidase	LYOX_RAT	370236	237788	718775	219775	612496	330717	401190	710462	212705	323576	155541	191988	227069	286358	398093	473995	367220	281472	168764	801106	75549.7
P17164	Tissue alpha-L-fucosidase	FUCO_RAT	231525	220313	155899	116723	212245	202627	89435.9	183495	95186.2	166284	95208	231189	135256	130527	94738.3	339325	40970.6	214960	36635.3	140625	253697
P17475	Alpha-1-antiproteinase	A1AT_RAT	1.84511e+06	2565764	4003701	1692817	3.92575e+06	3.47053e+06	7627043	3.41466e+06	3.81011e+06	4320456	3.73923e+06	3.09983e+06	4.36926e+06	9182503	1.6259e+06	1.20177e+06	8148698	1.26127e+06	4.06275e+06	4.45507e+06	2.06786e+06
P17559	Uteroglobin	UTER_RAT	299688	407106	4.3443e+06	14527.9	2.07121e+06	857059	2.97487e+06	568471	130025	320577	70932.2	465540	164252	609989	197488	346739	522784	81812.8	177335	263310	216579
P18292	Prothrombin	THRB_RAT	5.97147e+06	15066113	6691210	7084601	14793854	15076247	6.215e+06	9683762	5485395	11147847	10659753	12731983	11234274	11658651	5749061	16445147	9158535	16737209	16358048	10786522	13881315
P18297	Sepiapterin reductase	SPRE_RAT	Filtered	Filtered	5042.3	9311.38	Filtered	Filtered	Filtered	3069.02	Filtered	Filtered	Filtered	Filtered	6839.12	2194.99	Filtered	Filtered	14169.1	Filtered	Filtered	3659.53	Filtered
P18298	S-adenosylmethionine synthase isoform type-2	METK2_RAT	Filtered	Filtered	Filtered	4160.37	Filtered	Filtered	Filtered	Filtered	Filtered	Filtered	Filtered	Filtered	Filtered	Filtered	9573.1	Filtered	Filtered	Filtered	Filtered	14566.3	Filtered
P18418	Calreticulin	CALR_RAT	24260.3	33036.9	188070	33635.4	42503.8	29084	20784.5	14666.6	25564	17766.6	8899.5	1	19717.4	22065.6	12304.9	36368.7	26515.5	22649.5	8197.53	50432.6	20663
P18757	Cystathionine gamma-lyase	CGL_RAT	40210.1	8089.42	17929.2	144861	16063.2	18910.9	3024.63	28626.5	4878.94	12510	123126	Filtered	127406	109404	188086	44979.6	40235.6	157658	21909.8	164300	21760.6
P19112	Fructose-1,6-bisphosphatase 1	F16P1_RAT	91586	37154.1	34161.4	60961.3	17986.4	35986.9	55423.1	43169.3	9017.8	31790.4	66605.6	11771.9	46899.2	44783.6	167167	68066.7	39871.9	104951	46881.2	75340.3	17577.4
P19132	Ferritin heavy chain	FRIH_RAT	3510.11	2190.72	4774.56	7046.25	2734.03	2886.52	2133.86	Filtered	3432.12	2727.14	1727.55	Filtered	2086.13	3584	Filtered	3424.58	1255.89	1130.79	2703.44	5429.91	1562.59
P19218	Pancreatic secretory granule membrane major glycoprotein GP2	GP2_RAT	182317	383267	58313.6	567438	88552.7	36682.6	64065.1	405156	62022.7	1.1178e+06	201524	62751.8	70903.2	41730.9	1.30536e+06	1.66818e+06	1.21195e+06	153128	177753	63708	1.52529e+06
P19468	Glutamate--cysteine ligase catalytic subunit	GSH1_RAT	59993.4	26437.8	23015	580897	75289.5	68872.6	23842.9	149540	23639.1	79705.9	383163	29009.8	472946	341198	891042	190327	213276	749366	100645	431393	79699.8
P19492	Glutamate receptor 3	GRIA3_RAT	Filtered	Filtered	21964.3	Filtered	Filtered	Filtered	Filtered	35526.9	994.256	Filtered	38826.6	Filtered	4864.91	Filtered	Filtered	Filtered	Filtered	Filtered	Filtered	Filtered	Filtered
P19629	L-lactate dehydrogenase C chain	LDHC_RAT	19717.9	155185	5971.12	Filtered	Filtered	Filtered	Filtered	Filtered	9698.12	Filtered	5710.51	72825	17458.1	5791.39	Filtered	7657.83	Filtered	Filtered	18677.4	46743.7	Filtered
P19804	Nucleoside diphosphate kinase B	NDKB_RAT	62730	26129.1	58136.4	55673.9	26048.1	35880.9	37574.6	28284.7	72356.7	24496.3	58915.7	19092.6	50579.4	57561.5	131351	49395.6	26686.6	58630.4	37855.1	78665.3	29467.4
P19939	Apolipoprotein C-I	APOC1_RAT	64757.4	282387	60730.6	258285	154850	137154	135942	73434.5	90012	150369	70675.3	152749	69008.7	161783	61148.6	294814	337387	361368	488539	179452	536480
P19945	60S acidic ribosomal protein P0	RLA0_RAT	Filtered	Filtered	1833.62	13559.7	Filtered	Filtered	Filtered	Filtered	233499	Filtered	3882.76	Filtered	2577.66	2087.48	Filtered	Filtered	Filtered	Filtered	Filtered	5113.9	Filtered
P20059	Hemopexin	HEMO_RAT	12284784	26801588	10826252	9470022	17954140	17587824	19595116	14152465	14850044	20776126	14416689	19612172	12744888	16270677	12322006	9419694	22999042	9096798	20464496	15951820	19695106
P20611	Lysosomal acid phosphatase	PPAL_RAT	461277	1.66967e+06	140889	648328	1.01388e+06	964494	539205	530481	737286	1.04579e+06	348641	1.15424e+06	617265	481167	816084	1865915	955163	1.16848e+06	1.3024e+06	760339	1832249
P20673	Argininosuccinate lyase	ARLY_RAT	Filtered	Filtered	7861.12	Filtered	Filtered	Filtered	Filtered	Filtered	Filtered	Filtered	Filtered	Filtered	Filtered	Filtered	Filtered	Filtered	Filtered	Filtered	Filtered	2345.61	Filtered
P20759	Ig gamma-1 chain C region	IGHG1_RAT	311011	266295	332847	391826	280570	353206	219649	52346	412717	552075	172680	251429	45355.3	156164	219940	56891.4	480261	235632	459333	197529	491640
P20760	Ig gamma-2A chain C region	IGG2A_RAT	2.08827e+06	4757616	1.70348e+06	4.38962e+06	5.81457e+06	4320568	2.89876e+06	2.71003e+06	2.33006e+06	6279191	2.36787e+06	5875484	2.54419e+06	4.05671e+06	2.77868e+06	3.7593e+06	8561867	4.50458e+06	10519704	7068842	9841315
P20761	Ig gamma-2B chain C region	IGG2B_RAT	3899956	5508242	6.12256e+06	606831	2.99113e+06	1.01117e+06	4.72308e+06	655369	1.93578e+06	2.80788e+06	1.27546e+06	2.23993e+06	741629	1.81573e+06	997264	530235	3.35014e+06	592957	2055506	895039	2.156e+06
P20762	Ig gamma-2C chain C region	IGG2C_RAT	214968	291335	192327	90995.2	178685	198832	210972	174327	101335	418717	168056	122120	159286	121878	320528	109824	157013	114749	406485	101273	395984
P20766	Ig lambda-1 chain C region	LAC1_RAT	75768.5	33320.4	56015.9	Filtered	Filtered	31221.3	33351	10843.4	1	79155.6	62520.2	99782	106481	50804.7	27129.3	6009.79	147384	46272.6	48486.5	41256.8	41608.3
P20767	Ig lambda-2 chain C region	LAC2_RAT	51831992	71353048	26599714	37234688	53783824	35247296	25330190	20262782	23309618	82956320	30002156	65414200	17731922	13190610	45300484	40056640	29495048	41859512	93345424	17417070	93169224
P20786	Platelet-derived growth factor receptor alpha	PGFRA_RAT	225654	382658	183186	177827	341142	309046	293080	363840	227768	476453	187382	293680	208772	310342	372757	426772	261241	320736	270040	295968	360962
P21670	Proteasome subunit alpha type-4	PSA4_RAT	Filtered	Filtered	Filtered	17637.9	Filtered	Filtered	8897.88	Filtered	Filtered	12905.8	Filtered	4845.7	11094.9	9340.69	21165.5	Filtered	Filtered	16436.4	22511.4	17333.3	Filtered
P21704	Deoxyribonuclease-1	DNAS1_RAT	7931570	11309836	6.23818e+06	5.46953e+06	17575586	21089164	14223571	16876544	8584248	21871532	9190416	15762101	9346086	10332059	9818089	22788496	17866646	11571123	30707380	13247318	21995122
P21743	Insulin-like growth factor-binding protein 1	IBP1_RAT	27727.8	Filtered	52588.3	50272.6	61278.9	116664	107528	145631	52198.7	20840.1	50755.5	23260.2	64076	68550.7	24973.8	40494.5	48854.7	89842.1	65003.4	51170.9	30057.5
P21744	Insulin-like growth factor-binding protein 4	IBP4_RAT	9526.81	Filtered	31344.9	Filtered	50148.9	Filtered	17984.3	31460.5	2570.14	Filtered	13533.4	Filtered	29570.6	35160.5	Filtered	4621.42	10703	9877.57	Filtered	6166.13	Filtered
P22006	Seminal vesicle secretory protein 2	SVS2_RAT	9400.33	19258.9	82726.1	124252	28384.7	95811.4	Filtered	1.10789e+06	23346.4	15448.4	41717.7	33908.6	60430	130081	2465.71	42483.3	13175.9	1	9917.19	Filtered	100129
P22057	Prostaglandin-H2 D-isomerase	PTGDS_RAT	538417	1246929	575066	297435	975607	996254	752613	622376	417450	638972	309440	562477	479200	556125	302995	352906	384561	415340	291693	348783	488907
P22273	Interleukin-6 receptor subunit alpha	IL6RA_RAT	Filtered	8131.59	23726.5	4512.52	13787.1	Filtered	6588.1	16031.7	7953.3	7329.93	8293.61	16478	7644.85	16862.6	10802.9	Filtered	11242.1	Filtered	Filtered	9248.64	Filtered
P22282	Cystatin-related protein 1	22P1_RAT	1.52745e+06	5.9071e+06	817246	629647	2.38358e+06	3.75792e+06	367250	748409	8408118	1.21433e+06	1662299	11421357	1.99167e+06	1.64179e+06	3132713	1.51231e+06	275008	113000	3140391	1.1186e+06	1.40042e+06
P22283	Cystatin-related protein 2	22P2_RAT	1.73768e+06	4.11397e+06	855824	712330	2.07789e+06	3.28837e+06	353636	872565	6.49156e+06	1.23467e+06	1.18487e+06	7924153	1.54134e+06	1.00544e+06	1.78227e+06	1.94781e+06	298980	109951	2.92728e+06	779628	1.66627e+06
P22734	Catechol O-methyltransferase	COMT_RAT	32173.7	Filtered	41149.8	25030.3	Filtered	23203	27658.4	19918.7	10691.4	6977.49	16349.4	4349.15	4907.19	8007.02	31226.7	48503.1	11563.1	13757.8	16963.5	9606.86	4673.78
P23358	60S ribosomal protein L12	RL12_RAT	7570.72	Filtered	198277	34655.7	35394.7	48347.8	26392.5	10198.3	18814.5	Filtered	18041.3	Filtered	25074.8	27692.4	21588.8	12754.3	10832.3	31992.3	Filtered	35993.8	Filtered
P23377	Furin	FURIN_RAT	19005.6	14966.2	12073.1	25567	15277.6	12874.7	15368	17369.1	18708.1	31235.2	14763.3	22093.9	22675.5	12995.4	Filtered	17965	1265	43453.2	33667.3	22715	19670.5
P23680	Serum amyloid P-component	SAMP_RAT	792425	1.49471e+06	633076	893708	1.34176e+06	1.39773e+06	976840	981581	743468	1.27776e+06	460989	761315	609258	730854	1.42934e+06	1.52246e+06	1.12576e+06	1.17808e+06	2.06936e+06	1.41057e+06	1.1323e+06
P23764	Glutathione peroxidase 3	GPX3_RAT	33218.2	31480.6	76509.4	23787	42080.2	51027.7	83426.8	55401.7	195436	38024.9	46992	48712.6	32411	38581.5	31110.6	39213.1	91693	33064.1	28374.8	20038.3	43006.7
P23785	Progranulin	GRN_RAT	406433	1.07272e+06	193815	281110	444295	367797	511756	214386	284001	599537	156842	507839	172552	98039.6	499202	518248	382448	344666	390970	155170	625301
P23965	Enoyl-CoA delta isomerase 1, mitochondrial	ECI1_RAT	Filtered	Filtered	Filtered	Filtered	7535.02	Filtered	Filtered	Filtered	Filtered	Filtered	5438.56	Filtered	4950.78	1830.72	2185.9	Filtered	Filtered	3492.99	Filtered	Filtered	Filtered
P24090	Alpha-2-HS-glycoprotein	FETUA_RAT	2.92435e+06	8.31366e+06	4.80457e+06	2.49766e+06	9070699	7.32155e+06	7.61794e+06	4347069	2860618	4.09998e+06	3.33462e+06	4611702	4563065	4.64489e+06	3.62005e+06	4635190	7201152	3952401	6.04871e+06	4491830	4.88097e+06
P24268	Cathepsin D	CATD_RAT	287751	533572	155782	220208	304679	320020	253155	495003	408327	385345	273990	552212	246384	278152	392625	467710	305708	333120	355160	239474	409011
P24594	Insulin-like growth factor-binding protein 5	IBP5_RAT	Filtered	25790.9	22639.8	25770.7	53732.7	42310.3	23025.3	70262.1	14129.2	12111.9	34192	Filtered	23343.4	26906.9	28903.9	34690.5	29266.2	27332.3	24994.8	32018.1	25483.5
P25031	Regenerating islet-derived protein 3-beta	REG3B_RAT	227235	63817.3	364871	Filtered	165814	94807.3	62770.6	77866	Filtered	Filtered	Filtered	62430.8	44442.6	156164	Filtered	Filtered	Filtered	42230.1	Filtered	99833.6	40397.7
P25093	Fumarylacetoacetase	FAAA_RAT	78016.4	25734.1	40117	184351	11693.4	27656.4	25764.5	44479.7	Filtered	43407.5	128148	Filtered	108982	72460.8	382768	114500	73760.9	322199	77332.3	151225	35064.6
P25113	Phosphoglycerate mutase 1	PGAM1_RAT	59147.4	35346.5	111919	51548.3	6693.48	28705	57025.4	38304.3	76052.6	50469.7	37255.6	28066.1	46610	40333.4	78742.6	74184.7	39532.5	56961	39590.8	45902.7	39625.6
P25236	Selenoprotein P	SEPP1_RAT	14905.8	1107.67	7179.45	5157.72	4914.04	3661.16	24228.2	5883.75	29365.8	10057.8	15574.9	12527.1	3493.85	27053	9983.28	9413.18	29553.1	6177.17	12084.1	5199.23	18196.7
P25304	Agrin	AGRIN_RAT	Filtered	Filtered	Filtered	Filtered	4258.2	Filtered	Filtered	Filtered	5105.5	Filtered	Filtered	Filtered	Filtered	2185.72	Filtered	Filtered	Filtered	Filtered	Filtered	Filtered	Filtered
P25809	Creatine kinase U-type, mitochondrial	KCRU_RAT	Filtered	1.10099e+06	Filtered	18839.5	Filtered	Filtered	Filtered	1.19485e+06	60715.8	Filtered	274253	71649.8	Filtered	721820	Filtered	83602.8	36522.8	Filtered	Filtered	215098	Filtered
P26051	CD44 antigen	CD44_RAT	1.50841e+06	3.5854e+06	891891	1.80004e+06	1.69728e+06	1.17138e+06	1.09525e+06	1.21702e+06	704579	1.99506e+06	1.35104e+06	2.7204e+06	915366	744927	2.78456e+06	2800132	2.57533e+06	2.55641e+06	3109366	1.31004e+06	2.9804e+06
P26453	Basigin	BASI_RAT	Filtered	Filtered	Filtered	1522.8	3407.53	2211.47	1229.87	Filtered	Filtered	1711.16	Filtered	Filtered	2313.29	Filtered	Filtered	2460.16	4895.46	708.941	Filtered	2810.68	5298.92
P26644	Beta-2-glycoprotein 1	APOH_RAT	548084	967477	900602	434607	1.08936e+06	803442	1657184	1.05915e+06	1.71952e+06	1.00576e+06	915141	1.08329e+06	807885	1.11745e+06	768913	875521	1.90702e+06	740627	1.47261e+06	861439	891006
P26772	10 kDa heat shock protein, mitochondrial	CH10_RAT	48568.7	Filtered	39613.5	118664	Filtered	8713.34	3259.93	22651.8	101641	18223	77829.2	Filtered	90727.2	59648.7	147429	46749.7	21478	153233	20335.9	140544	10778
P27139	Carbonic anhydrase 2	CAH2_RAT	80748.7	96294.8	201340	143401	104242	97060.9	112764	412370	209199	69704.5	394256	20646.6	202224	80319.7	159837	134578	38516.6	100534	100364	152173	39353
P27274	CD59 glycoprotein	CD59_RAT	909393	2174630	1.15113e+06	704421	3.94209e+06	1.52442e+06	1.74068e+06	970995	891468	1.07621e+06	1.13459e+06	1.43278e+06	2714516	1.70008e+06	830708	1.31438e+06	1.36773e+06	1.4695e+06	1107164	1.37662e+06	1.11033e+06
P27471	Killer cell lectin-like receptor subfamily B member 1A	KLRBA_RAT	2.14678e+06	3.72859e+06	1.02041e+06	1.92269e+06	3253039	2.91794e+06	2.91511e+06	1.89548e+06	1.49937e+06	3.52232e+06	2026763	3250579	1.90883e+06	1.85505e+06	994525	3.11214e+06	3.98038e+06	4.2597e+06	3.48928e+06	1.94091e+06	3911109
P27590	Uromodulin	UROM_RAT	7381481	13106433	3.39342e+06	9920742	10893396	6008234	4521047	6871912	3497076	18023410	3786769	7088704	6434948	6091868	15209639	17636810	6580378	24482628	8526050	8.28708e+06	12504648
P27645	Low affinity immunoglobulin gamma Fc region receptor III	FCGR3_RAT	66499	81152.9	25828.1	44879.4	102492	26413.3	24821.8	31441.2	15041	64013.6	24262.9	58147.6	35745	44295.8	80209.5	73208	57232.8	92085.6	35631.2	86210.6	85984.5
P27867	Sorbitol dehydrogenase	DHSO_RAT	98684.2	22596.8	46603.5	25385.2	16390.8	35921.6	53541.5	23839.8	20908.2	Filtered	41671.1	Filtered	36831.8	28740.4	39649.2	34531.7	Filtered	56944.9	38334	50300.5	Filtered
P28494	Alpha-mannosidase 2	MA2A1_RAT	4653.87	Filtered	1337.14	3796.61	Filtered	Filtered	5633.58	1805.58	Filtered	4178.98	4850.8	1386.79	1685.4	3572.06	2698.75	11966.9	4265.42	Filtered	Filtered	4609.48	9178.6
P28648	CD63 antigen	CD63_RAT	25414	35923.2	Filtered	22218	6030.7	23173.8	Filtered	Filtered	9438.67	9996.36	5716.15	21842.8	Filtered	Filtered	14268.1	27480.2	10394.3	30113.1	37346.4	Filtered	43171.8
P28826	Meprin A subunit beta	MEP1B_RAT	55937.7	154133	33472	76946.7	155069	148486	73372.3	69325.3	82288.2	143051	93532	100554	164102	78861.8	101337	140162	160263	132205	133795	71648.2	239376
P28902	Guanylin	GUC2A_RAT	8583.96	Filtered	128999	72530.2	91034.8	65027.4	182.847	65532.5	36445	29704.6	94856.7	Filtered	102032	83479.5	113838	56353.8	121919	138644	53514.4	78802.8	30734
P29266	3-hydroxyisobutyrate dehydrogenase, mitochondrial	3HIDH_RAT	Filtered	Filtered	11475.8	26542.2	Filtered	Filtered	Filtered	1850.17	8990.64	Filtered	16242.6	Filtered	15583.8	15757.2	29909.8	Filtered	Filtered	19290	Filtered	24056.6	Filtered
P29288	Tartrate-resistant acid phosphatase type 5	PPA5_RAT	Filtered	Filtered	22136	39004.6	80165.5	46974.8	49691	46225.5	55787.3	55045.1	61032.6	46107.2	47002.7	41203.3	46295.7	75887.2	46468.3	102460	59037.9	51085.2	58062.7
P29293	Acrosin	ACRO_RAT	10192.9	Filtered	Filtered	Filtered	Filtered	Filtered	Filtered	Filtered	Filtered	Filtered	9972.41	Filtered	5648.8	4270.43	Filtered	Filtered	Filtered	Filtered	Filtered	6363.32	Filtered
P29315	Ribonuclease inhibitor	RINI_RAT	21973.7	Filtered	37176	12510.4	5066.39	10774.5	4863.93	3059.64	17277.2	11468.8	10699.4	12624.4	16080	14224.5	31059.2	Filtered	Filtered	39428.2	Filtered	19279.5	Filtered
P29410	Adenylate kinase 2, mitochondrial	KAD2_RAT	3281.84	Filtered	1060.75	Filtered	Filtered	Filtered	1	Filtered	5228.96	Filtered	1	Filtered	Filtered	1523.95	Filtered	Filtered	Filtered	Filtered	Filtered	10455.3	Filtered
P29534	Vascular cell adhesion protein 1	VCAM1_RAT	304569	569687	219777	200354	306937	181006	99614.9	144040	45640.1	162961	142679	396491	154322	211850	34590.9	177161	302273	224201	314696	300375	120226
P29598	Urokinase-type plasminogen activator	UROK_RAT	458295	847509	312603	850211	810202	511135	805555	836996	321780	649193	321396	603159	410118	503544	970638	1.39305e+06	777877	1.56773e+06	1.34657e+06	801687	1.17556e+06
P29975	Aquaporin-1	AQP1_RAT	116128	225088	67399	85499.7	157576	163545	44791.3	147203	52999.8	109037	162832	87129.3	180575	110470	138652	165591	184382	71656.6	135591	143685	189570
P30120	Metalloproteinase inhibitor 1	TIMP1_RAT	50226.6	62378.9	26069.5	28058.7	18022.2	44534.9	10455.4	13204.6	31305.2	36437.7	26596.2	66651.1	10183.7	10369.5	23160.9	24098.4	20418.5	41270.3	20015.1	10909.8	17091.5
P30121	Metalloproteinase inhibitor 2	TIMP2_RAT	Filtered	Filtered	1	1586.75	Filtered	Filtered	Filtered	Filtered	1167.22	Filtered	Filtered	Filtered	Filtered	1213.74	1	13112	Filtered	2265.57	Filtered	1	Filtered
P30152	Neutrophil gelatinase-associated lipocalin	NGAL_RAT	21654260	15944816	15661299	4472824	18218696	34011112	19033340	18188652	17384048	16275500	27003128	6.16858e+06	43119164	71016480	4805410	3.21251e+06	19931662	3.10856e+06	8.11138e+06	56405220	3.8527e+06
P30713	Glutathione S-transferase theta-2	GSTT2_RAT	9028.08	Filtered	Filtered	12633.1	Filtered	Filtered	Filtered	4206.87	18312.9	Filtered	6403.3	15019.4	19563.7	27355.7	51469.7	9125.86	7708.47	13888.6	Filtered	19507.1	Filtered
P30836	L-selectin	LYAM1_RAT	2224.26	Filtered	20130.6	3664.82	13067.3	16818.7	6226.7	14266.8	15750.2	17662.7	13993.4	24666.8	10341	22663.8	10977.1	12991.3	14803.4	9709.79	Filtered	11012.6	Filtered
P30904	Macrophage migration inhibitory factor	MIF_RAT	175152	178387	144933	352937	156205	208915	232748	124318	310380	196170	272443	74719	316964	355733	700562	222236	175795	365183	90843.2	388344	149054
P31000	Vimentin	VIME_RAT	31224	Filtered	8858.75	18708.4	4707.92	Filtered	Filtered	5456.09	Filtered	33670	12604.7	29115.6	3612.8	2525.45	9068.64	20231.5	58417.2	27778.7	Filtered	Filtered	52221
P31044	Phosphatidylethanolamine-binding protein 1	PEBP1_RAT	604940	503861	837709	337249	451085	563234	300769	355121	895836	178575	906805	324719	486827	539027	304076	521803	159189	280224	1590953	1.03024e+06	98571.6
P31211	Corticosteroid-binding globulin	CBG_RAT	98364.4	150482	59046.2	78792.1	81259.6	136665	106353	58450.6	35084	182208	52124.4	268528	59954.4	44713.6	369718	241253	103832	311718	188431	37389.3	326447
P31430	Dipeptidase 1	DPEP1_RAT	Filtered	Filtered	2055.79	Filtered	Filtered	Filtered	Filtered	Filtered	Filtered	Filtered	Filtered	Filtered	Filtered	Filtered	Filtered	Filtered	Filtered	Filtered	Filtered	Filtered	Filtered
P31977	Ezrin	EZRI_RAT	148790	129544	61622.3	84291.3	66701.1	142768	37512.5	53289.1	228490	56968.6	100565	266322	112480	78123.9	178686	99836.5	61397.9	102193	76151.9	92553	106988
P32038	Complement factor D	CFAD_RAT	726458	895387	974753	302521	600728	710124	181355	822360	146115	411143	333905	437769	360142	688767	423587	748797	641925	629083	810936	913723	442798
P32755	4-hydroxyphenylpyruvate dioxygenase	HPPD_RAT	39184.3	Filtered	19417.6	15678.8	Filtered	7077.9	23173.5	28066.4	Filtered	Filtered	23265.8	Filtered	21251.4	20646.5	2586.75	41037.5	Filtered	Filtered	Filtered	25158.7	Filtered
P33436	72 kDa type IV collagenase	MMP2_RAT	8505.07	14711.3	5933.48	13094.2	17751.9	13685.8	Filtered	31870.3	4044.03	10226.4	6413.36	6593.2	11418.8	11269.7	19102.4	27919.2	27775.4	19946.9	25775.6	27577	9612.09
P34058	Heat shock protein HSP 90-beta	HS90B_RAT	4468.54	27883.2	42227.9	112333	21042.4	21329.2	7854.77	28493.8	166104	Filtered	71668	19874.2	90586.3	102808	36378.2	37926.3	12336.1	31420	20759	142960	58747.3
P34080	Aquaporin-2	AQP2_RAT	Filtered	Filtered	Filtered	Filtered	5837.94	Filtered	Filtered	Filtered	6460.3	Filtered	19476.9	28067.5	22702.2	8342.27	Filtered	Filtered	74672.3	Filtered	14207	22485.7	Filtered
P34900	Syndecan-2	SDC2_RAT	Filtered	Filtered	13699	26323.4	Filtered	12381.5	Filtered	Filtered	7145.42	62633.4	26290	30600.8	38385.4	Filtered	55486.9	74200	43830.9	89242	66495.8	35715.4	15504.3
P34901	Syndecan-4	SDC4_RAT	Filtered	66374	112921	147578	64687.6	105813	117601	Filtered	27734	Filtered	127128	137639	191129	65700.9	154755	336580	238604	402208	308355	170186	182146
P35053	Glypican-1	GPC1_RAT	1	Filtered	133.929	Filtered	Filtered	6940.23	Filtered	Filtered	2650.94	Filtered	Filtered	Filtered	2956.06	Filtered	11303	7288.51	8311.11	Filtered	4445.32	5074.91	Filtered
P35231	Regenerating islet-derived protein 3-alpha	REG3A_RAT	22510312	Filtered	9779355	2.72054e+06	Filtered	11211759	129315	205870	2.63663e+06	2.84163e+06	Filtered	Filtered	2.84491e+06	150697	3264714	Filtered	146652	Filtered	Filtered	645846	Filtered
P35434	ATP synthase subunit delta, mitochondrial	ATPD_RAT	15687.4	Filtered	8656.92	33259.1	1	Filtered	Filtered	11083.4	4164.4	Filtered	9581.41	Filtered	884.838	7804.58	20901.8	6552.9	Filtered	53134	Filtered	20026	Filtered
P35444	Cartilage oligomeric matrix protein	COMP_RAT	10564.5	30037.6	24012.7	6094.4	36122.6	22673.1	17891.3	14873	7165.43	13270.5	9890.93	19620.7	11562.4	7525.26	11201	19015.8	19118.5	12561.9	18320.8	7412.06	16010.5
P35577	Thyroxine-binding globulin	THBG_RAT	Filtered	Filtered	Filtered	5892.13	Filtered	Filtered	Filtered	Filtered	Filtered	Filtered	Filtered	Filtered	Filtered	Filtered	Filtered	Filtered	Filtered	Filtered	24198.9	Filtered	Filtered
P35704	Peroxiredoxin-2	PRDX2_RAT	41261.8	42103.9	35252.1	58582.8	9846.57	25415.8	33827	37514.6	87161	52159.3	84365	43696.3	45538.2	44927.2	65897	30454.1	20984.7	63044.8	30729	63355.3	28851.6
P35745	Acylphosphatase-2	ACYP2_RAT	14202.1	Filtered	127815	2226.12	103558	115483	33780	41435.9	37220.9	13504.1	30503.7	20825.2	19075.3	57188.7	18729	12057	Filtered	Filtered	2521.55	12477.7	Filtered
P35859	Insulin-like growth factor-binding protein complex acid labile subunit	ALS_RAT	16606.1	35163.1	4072.64	20717.8	34765.7	17528.5	27262.9	54887.3	16630.4	43647.1	24815.7	11943	16286.5	11662.2	47580.9	12161	11659	14748.8	Filtered	16669.7	15089.9
P36373	Glandular kallikrein-7, submandibular/renal	KLK7_RAT	3.83925e+06	8.14638e+06	1.43986e+06	2.90232e+06	5291043	5.60387e+06	4521178	3458255	3.50531e+06	6.49581e+06	2.89223e+06	7.51573e+06	3.08571e+06	2.89982e+06	4236323	6151415	2.60621e+06	4.79314e+06	8088010	4399924	7890323
P36374	Prostatic glandular kallikrein-6	KLK6_RAT	34695.5	162234	11495.2	91258.8	38693.1	207358	Filtered	135872	340949	146217	23850.7	726638	109208	22696.4	151218	358986	Filtered	Filtered	46100.8	28974.5	209379
P36375	Glandular kallikrein-10	KLK10_RAT	Filtered	88411	Filtered	Filtered	89066.1	51844.2	44561.4	50989.3	Filtered	Filtered	Filtered	48585.9	Filtered	Filtered	Filtered	72841.2	60467.3	75604.9	Filtered	Filtered	Filtered
P36376	Glandular kallikrein-12, submandibular/renal	KLK12_RAT	584483	238668	217259	258745	72613.5	54396.9	186735	652411	8370.01	351842	428100	253929	159721	370726	155566	1.5464e+06	284839	540919	2.01536e+06	576739	206934
P36953	Afamin	AFAM_RAT	225535	756442	334948	338690	483004	501912	768521	213890	286569	514483	265854	457284	286417	232741	407470	259461	681803	454518	494689	235107	515184
P36972	Adenine phosphoribosyltransferase	APT_RAT	20041	Filtered	15856.8	18580.9	Filtered	5714.25	Filtered	1	Filtered	Filtered	7724.54	127.936	6984.01	15072.4	Filtered	Filtered	2133.41	Filtered	5037.92	21163.3	2779.23
P38438	TGF-beta receptor type-2	TGFR2_RAT	37375.2	61737.1	43691.9	11173.5	43964.9	46450.1	34515	32001.6	18027.4	44462.2	18989	33867.4	16395.5	20330.1	19427	62535.2	26968.6	42542.4	56077.4	35868.7	45590.4
P38652	Phosphoglucomutase-1	PGM1_RAT	Filtered	30955.6	Filtered	Filtered	Filtered	Filtered	5122.55	Filtered	Filtered	Filtered	Filtered	Filtered	Filtered	3171.73	43168.4	Filtered	Filtered	Filtered	Filtered	6172.58	Filtered
P38659	Protein disulfide-isomerase A4	PDIA4_RAT	26267	44557.9	40162.4	37936.4	11134.6	17142.7	19963.7	8848.51	28513.7	Filtered	Filtered	26183.1	9910.3	17372	32780.5	63788.9	32264.7	41214.7	69033.4	46725	66718.4
P38918	Aflatoxin B1 aldehyde reductase member 3	ARK73_RAT	25193.6	9394.47	31501.7	71908.2	Filtered	16172.2	14432.1	24019.1	719.357	10672.8	35912.8	Filtered	24730.2	46015.6	81975.2	32378	9713.15	80641.9	Filtered	52403.1	Filtered
P38983	40S ribosomal protein SA	RSSA_RAT	2611.62	Filtered	5041.12	18435.5	Filtered	Filtered	Filtered	Filtered	26378.6	Filtered	8264.31	Filtered	6183.93	7315.54	16970	7233.28	Filtered	26562.4	Filtered	10761	Filtered
P39069	Adenylate kinase isoenzyme 1	KAD1_RAT	29925.6	2598.2	20400.8	10339.2	16272.1	Filtered	Filtered	Filtered	34147.8	11177.9	20727.3	Filtered	9900.33	4374.45	Filtered	17821.4	Filtered	Filtered	Filtered	Filtered	10429.2
P40241	CD9 antigen	CD9_RAT	5905.85	42950	16875.5	20654.1	11619.2	35789.9	6395.88	14204.7	19937.9	27743.2	12533.7	48773.9	15061.9	6887.48	5142.43	1	10756.1	22782.6	43738.9	16334.6	33498.6
P41498	Low molecular weight phosphotyrosine protein phosphatase	PPAC_RAT	20692.2	Filtered	42830	69524	915.538	912.473	Filtered	3166.32	Filtered	5763.73	Filtered	Filtered	4138.48	Filtered	1148.16	45014.8	24163.7	78675.4	16555.7	23640.2	Filtered
P41562	Isocitrate dehydrogenase [NADP] cytoplasmic	IDHC_RAT	87082.6	Filtered	88710.3	60285.6	898.168	2023.97	27775.5	20129.1	8284.85	Filtered	63490.8	Filtered	32146.3	15020.1	77006.1	72740.3	29060.5	88349.2	49266.3	65860	28787
P42123	L-lactate dehydrogenase B chain	LDHB_RAT	121452	50417.1	108885	38935.9	26946.2	94541.7	128037	54187.6	181673	46793.1	46231	35834.7	46302.7	76210	32664.6	87678.1	32507.7	42168	88718.2	72927.1	22116.4
P42854	Regenerating islet-derived protein 3-gamma	REG3G_RAT	9169268	8187121	3694639	1.82245e+06	11709454	7.86415e+06	6778295	8768479	1.76823e+06	1.83963e+06	3.31353e+06	7.49113e+06	3910760	6719221	2577904	2706520	5.54286e+06	3.33965e+06	1783288	9300196	4463288
P42930	Heat shock protein beta-1	HSPB1_RAT	Filtered	Filtered	78510.8	Filtered	Filtered	Filtered	Filtered	Filtered	Filtered	Filtered	Filtered	Filtered	Filtered	Filtered	Filtered	Filtered	Filtered	Filtered	Filtered	Filtered	Filtered
P43145	ADM	ADML_RAT	6183.46	93978.1	86910.4	47473.9	108389	68304	28801.9	85382.8	50396.1	54912.4	62802.4	23927.8	72517.9	84005.7	18994	53965.4	36221.4	22974.8	29771.4	84503.3	64135.2
P43303	Interleukin-1 receptor type 2	IL1R2_RAT	379740	743411	172885	529194	466225	473563	324888	648470	309540	939457	312762	633677	481330	596150	814361	1.08005e+06	1.5001e+06	1.26782e+06	884486	844356	797266
P45479	Palmitoyl-protein thioesterase 1	PPT1_RAT	23642.3	15713	28362	22146.4	16688	17496.1	9634.72	29764.6	14540.1	54808.4	16980.4	40771.8	25533.7	8279.98	10500.5	31878.7	16658.6	15494.5	34268.4	18228.8	48492.2
P45592	Cofilin-1	COF1_RAT	4966.13	Filtered	9985.44	3285.45	4103.84	2330.06	Filtered	1569.2	Filtered	3140.66	2294.95	1123.94	4404.05	Filtered	Filtered	3938.7	2428.48	3627	1	4614.72	Filtered
P46413	Glutathione synthetase	GSHB_RAT	44558.1	22739	10193.7	138417	30783.3	21306.4	20581.2	37314.8	11747.2	33293.4	102955	Filtered	118663	78064.8	322667	52258.5	52833.3	176037	50836.5	112437	34034
P46462	Transitional endoplasmic reticulum ATPase	TERA_RAT	261014	143134	240997	47047	7404.94	156792	389401	158918	94258.3	Filtered	107467	23062.6	38427.7	116853	55101.3	10609.1	19997.5	44081.2	Filtered	44190	80190.4
P46844	Biliverdin reductase A	BIEA_RAT	Filtered	Filtered	19243.1	19231	52537.1	Filtered	Filtered	202299	Filtered	Filtered	14181.6	Filtered	292947	1463.65	Filtered	16682.8	23330.5	51363.3	Filtered	408337	Filtered
P46953	3-hydroxyanthranilate 3,4-dioxygenase	3HAO_RAT	1	27219.9	27257	50778.2	19374.4	34386.4	18131.4	1	8016.87	23600.2	47947.9	8892.58	34348.4	35778.4	5051.2	Filtered	Filtered	1	38042.9	58451	6869.54
P47727	Carbonyl reductase [NADPH] 1	CBR1_RAT	Filtered	11018.3	1759.09	Filtered	7402.7	3224.07	Filtered	Filtered	18766.7	Filtered	2874.89	10826.3	Filtered	Filtered	Filtered	Filtered	Filtered	Filtered	Filtered	Filtered	Filtered
P47820	Angiotensin-converting enzyme	ACE_RAT	60272.8	55149.1	24520.4	46304.6	45066.9	44338.2	44131.5	42202.6	26841.1	43198.7	37174.3	46117	40130.4	33876.3	49803.3	103493	20856.7	53890.2	8809.25	31299.3	72100.5
P47853	Biglycan	PGS1_RAT	54312	40433.2	22262.4	52938	19883.3	23080.1	20534.5	28034.5	44518.2	47767	20419.7	12028.8	55369.1	42821.7	34896.2	39656.1	45152.5	89413.7	10861.5	49291.1	34600
P47967	Galectin-5	LEG5_RAT	1.04655e+06	618332	1104671	Filtered	731924	626372	548266	527784	301920	1.12346e+06	345562	193687	326638	388766	438374	1.08855e+06	349798	791341	283721	334207	836526
P48037	Annexin A6	ANXA6_RAT	Filtered	Filtered	Filtered	Filtered	Filtered	Filtered	Filtered	992.474	4896.57	Filtered	Filtered	Filtered	Filtered	352.655	Filtered	Filtered	Filtered	Filtered	Filtered	Filtered	Filtered
P48199	C-reactive protein	CRP_RAT	792296	1.34245e+06	639452	920646	1234051	1.16047e+06	2.16e+06	708602	980568	1.90722e+06	746594	1343341	899543	671802	1.32214e+06	916823	1.81301e+06	1.21163e+06	2.07245e+06	725473	1.80301e+06
P48500	Triosephosphate isomerase	TPIS_RAT	52200.4	41634.7	41476.4	94719.6	22943.4	40910.5	42504.8	33661.6	129265	47557.3	56386.3	20211.2	55939.6	69205.9	109175	78819.4	46807.6	77962.2	59295.6	89464.2	26014.7
P48508	Glutamate--cysteine ligase regulatory subunit	GSH0_RAT	20114.2	20777.1	9774.65	122923	19685.5	42689.1	16347.8	53087.8	9999.47	15471.9	113809	Filtered	137022	86278.8	270504	38674	73403.2	138118	14296.1	131081	18658.5
P48679	Prelamin-A/C	LMNA_RAT	6002.77	23602.8	Filtered	12440.2	5760.01	24647.9	Filtered	18723.4	11393.1	26316.5	6606.81	51555.8	2641.48	7744.87	25378.5	Filtered	Filtered	15936.5	34816.3	67423.6	27619.7
P48721	Stress-70 protein, mitochondrial	GRP75_RAT	Filtered	Filtered	Filtered	2752.28	Filtered	Filtered	Filtered	Filtered	4302.87	Filtered	Filtered	Filtered	Filtered	Filtered	4152.39	Filtered	Filtered	1	Filtered	3086.45	Filtered
P49134	Integrin beta-1	ITB1_RAT	Filtered	3159.17	Filtered	1243.15	2905.08	1726.81	Filtered	Filtered	Filtered	Filtered	Filtered	Filtered	Filtered	Filtered	2056.49	Filtered	618.889	Filtered	Filtered	Filtered	Filtered
P50115	Protein S100-A8	S10A8_RAT	186181	425688	143383	127278	220520	275583	390946	119766	126147	209982	77211.2	251710	99946.3	72835.8	6866.03	186385	189582	434610	357332	17304.6	64400.6
P50116	Protein S100-A9	S10A9_RAT	89117.8	56506.2	35191.9	64111.3	45308.4	25753.3	17624.9	30846	39115.6	105256	54770.6	99141.2	23158.3	20618.6	13798.6	31697.1	133949	28702.2	29781.2	13039.2	129042
P50123	Glutamyl aminopeptidase	AMPE_RAT	194256	478183	102826	288571	352055	474598	333086	318945	136323	357401	176132	401880	360919	213015	391118	698985	528159	482274	535762	264860	519777
P50137	Transketolase	TKT_RAT	22453.5	10000.8	19795	7411.42	Filtered	6392.05	10167.5	10528.2	10347.4	21889.2	5772.13	17592.7	11245.2	12042.6	14764.3	8113.39	16736.7	14150.8	10000.9	7627.46	8584.94
P50280	Matrilysin	MMP7_RAT	30516.3	Filtered	3178.26	Filtered	Filtered	Filtered	Filtered	10356.3	Filtered	Filtered	2718.94	Filtered	Filtered	Filtered	Filtered	14983.6	Filtered	Filtered	Filtered	Filtered	Filtered
P50282	Matrix metalloproteinase-9	MMP9_RAT	16994.7	Filtered	9706.34	Filtered	12933.6	3881.77	Filtered	15623	Filtered	Filtered	Filtered	25795.7	Filtered	Filtered	Filtered	12279.4	31671.6	Filtered	Filtered	Filtered	Filtered
P50398	Rab GDP dissociation inhibitor alpha	GDIA_RAT	2557.7	Filtered	24988.2	13625.1	1	1501.85	Filtered	Filtered	32985.7	Filtered	8410.41	Filtered	5179.1	16624.9	24699	Filtered	2308.25	Filtered	6819.7	14185.7	Filtered
P50399	Rab GDP dissociation inhibitor beta	GDIB_RAT	14561.1	12321.5	9668.02	15961.5	233.957	10857.4	Filtered	5927.78	24778	12688	16732.4	24403.9	13506.6	11148.7	32624.4	18609.7	14574.2	21952.4	11111.1	20816.5	18670.5
P50430	Arylsulfatase B	ARSB_RAT	74690	194496	69558.2	112167	207280	159698	103895	148349	108327	167589	74640.4	92681.6	121705	96190	117508	174018	130940	159131	213117	77543.3	195788
P50503	Hsc70-interacting protein	F10A1_RAT	Filtered	Filtered	4030.67	3577.38	Filtered	Filtered	Filtered	Filtered	Filtered	Filtered	Filtered	Filtered	Filtered	Filtered	Filtered	Filtered	Filtered	Filtered	Filtered	4589.1	Filtered
P50609	Fibromodulin	FMOD_RAT	11531.2	24526.4	54419.1	Filtered	49685.6	30455.2	14369.7	16162.6	Filtered	25982.9	7028.01	17256.2	Filtered	Filtered	Filtered	19774.7	38479.1	10691.2	38902.4	Filtered	30618.9
P51635	Aldo-keto reductase family 1 member A1	AK1A1_RAT	135938	101053	117026	29449.7	18900.3	68164.4	176932	32686.7	34845.5	44835.8	28344.5	18375.3	33228.1	54807.3	130732	98352.2	12310.4	54461.5	Filtered	52199.4	35114.4
P51647	Retinal dehydrogenase 1	AL1A1_RAT	2636.04	Filtered	5104.97	19428.7	2720.84	14608.6	11519.2	12659	101430	Filtered	Filtered	Filtered	10131.8	7633.34	Filtered	Filtered	3057.64	Filtered	4709.13	4731.51	Filtered
P51886	Lumican	LUM_RAT	6617.24	Filtered	37738.9	Filtered	Filtered	Filtered	Filtered	Filtered	23068	23836.1	22584.6	12664.7	9595.41	12182	Filtered	Filtered	53989.5	Filtered	26968.3	Filtered	Filtered
P52303;P62944	AP-1 complex subunit beta-1;AP-2 complex subunit beta	AP1B1_RAT;AP2B1_RAT	4128.72	Filtered	5037.62	Filtered	Filtered	Filtered	Filtered	Filtered	986.183	Filtered	Filtered	20560.8	Filtered	Filtered	Filtered	Filtered	51328.9	Filtered	Filtered	Filtered	Filtered
P52590	Nuclear pore complex protein Nup107	NU107_RAT	46796.3	1.09857e+06	43475.7	6148.4	671035	586128	366801	244539	358606	303162	194229	180404	115752	237247	84513.6	16107.5	68561.1	82426.8	Filtered	53707	248031
P52759	2-iminobutanoate/2-iminopropanoate deaminase	RIDA_RAT	411873	347366	310210	478559	230577	326697	352059	344267	102096	248817	529640	73488.9	451668	504184	1.70004e+06	530048	430660	858758	433067	691598	206607
P52796	Ephrin-B1	EFNB1_RAT	107739	126932	14990.9	73386.5	89024.9	92515.4	146169	12868.9	11461.9	25670.7	6656.5	95911.4	65027.8	14517.2	16679	211979	80862.1	99008.2	7923.09	12604.1	169352
P52944	PDZ and LIM domain protein 1	PDLI1_RAT	52809.3	75455.4	167705	30305	80308.1	62067.5	29574.2	72686.9	45452.1	32072.1	38182	26898.9	43375.3	85594.8	8825.75	21825.6	65688.9	31260.4	69920.3	64963.5	47063.6
P53369	7,8-dihydro-8-oxoguanine triphosphatase	8ODP_RAT	18739.1	35370.9	23297.7	22344.9	22046.9	9796.96	19524.6	18644.8	5426.13	46972.8	12689.3	18582.2	15507.4	34939.7	36740.7	34808.9	29838.5	25065.5	120662	47829.3	31637.6
P53534	Glycogen phosphorylase, brain form (Fragment)	PYGB_RAT	Filtered	Filtered	Filtered	Filtered	Filtered	Filtered	Filtered	Filtered	15196.5	Filtered	Filtered	Filtered	5672.76	10413.2	Filtered	Filtered	Filtered	Filtered	Filtered	5456.51	Filtered
P53813	Vitamin K-dependent protein S	PROS_RAT	27910.7	38137.7	30358.9	23467.7	49027	38461.4	Filtered	42282.6	31324	40307.6	47125.8	63340.2	33204.4	29487.7	46408.4	33490.8	67537	44159.3	54627.5	35226.9	61867.8
P54311	Guanine nucleotide-binding protein G(I)/G(S)/G(T) subunit beta-1	GBB1_RAT	Filtered	Filtered	Filtered	Filtered	Filtered	13311	Filtered	Filtered	28212.1	Filtered	Filtered	59354.5	23870.1	Filtered	Filtered	Filtered	Filtered	Filtered	Filtered	Filtered	Filtered
P54313	Guanine nucleotide-binding protein G(I)/G(S)/G(T) subunit beta-2	GBB2_RAT	27567.4	Filtered	Filtered	Filtered	Filtered	Filtered	Filtered	Filtered	15182.1	Filtered	17346.1	34199.7	24110.9	2079.08	Filtered	Filtered	Filtered	Filtered	Filtered	13101.4	Filtered
P55018	Solute carrier family 12 member 3	S12A3_RAT	1206.72	Filtered	Filtered	Filtered	Filtered	10000.5	Filtered	Filtered	Filtered	Filtered	Filtered	Filtered	13846.9	20089.4	Filtered	7561.34	15633.1	Filtered	15755.9	3677.62	Filtered
P55054	Fatty acid-binding protein 9	FABP9_RAT	59025.6	Filtered	21441.1	Filtered	Filtered	Filtered	Filtered	28325.6	Filtered	Filtered	Filtered	Filtered	Filtered	Filtered	Filtered	8243.66	Filtered	Filtered	2108.68	Filtered	Filtered
P55146	Tyrosine-protein kinase receptor TYRO3	TYRO3_RAT	15918.4	39846	9534.24	33131.6	18995.7	19628.3	19657	26308.3	7388.11	29241.1	13270.4	32536.9	17229.6	13598.1	26470.4	37435.2	34014.8	45733	42480.3	20158.1	41015
P55260	Annexin A4	ANXA4_RAT	166710	Filtered	24444.9	14197	6011.04	36770.7	307872	5627.99	35359.7	Filtered	16667.6	30187	28447.5	18905.1	9008.64	3832.23	14124.6	5355.22	22032.5	36365.4	7504.69
P55314	Complement component C8 beta chain	CO8B_RAT	Filtered	Filtered	Filtered	Filtered	Filtered	Filtered	63440.5	Filtered	20978.3	Filtered	Filtered	Filtered	Filtered	222.193	Filtered	Filtered	Filtered	Filtered	Filtered	Filtered	Filtered
P56574	Isocitrate dehydrogenase [NADP], mitochondrial	IDHP_RAT	11160.9	Filtered	20087.5	8611.66	949.835	2252.82	Filtered	6038.01	28641.1	Filtered	6003.31	Filtered	8451.17	6224.49	16067.1	Filtered	Filtered	6816.16	Filtered	5321.9	1376.36
P57097	Tyrosine-protein kinase Mer	MERTK_RAT	28528.6	41213.2	28051.4	16671.2	48826.2	23740.4	81381.8	26438.7	27415	44309.9	18005	50376.4	20964.8	25382.2	73687.9	38223.2	64747.9	39400.8	58327.6	25408	67700
P59647	FXYD domain-containing ion transport regulator 5	FXYD5_RAT	76351.7	98166.5	36421.3	53298.6	84642	131683	Filtered	Filtered	53003.2	176222	64033.8	102467	Filtered	80228.9	Filtered	Filtered	Filtered	150193	97423.1	109159	Filtered
P60711;P63259	Actin, cytoplasmic 1;Actin, cytoplasmic 2	ACTB_RAT;ACTG_RAT	862848	356345	467641	633953	200096	241282	217759	216939	881207	470406	453582	290355	487493	278460	701036	308844	341920	398217	270197	432201	503095
P60901	Proteasome subunit alpha type-6	PSA6_RAT	1625.33	Filtered	Filtered	2770.79	Filtered	Filtered	Filtered	Filtered	462.887	Filtered	597.867	Filtered	1	Filtered	1.00534	Filtered	Filtered	Filtered	Filtered	1888.29	Filtered
P61107	Ras-related protein Rab-14	RAB14_RAT	93075	146698	14917	14930.7	124063	253283	7938.76	18893.3	59783.4	82048.9	54852.9	634723	45384.5	68273.5	93572.5	162182	5037.84	8271.99	166318	40295.3	82379.5
P61206;P84079;P84082	ADP-ribosylation factor 3;ADP-ribosylation factor 1;ADP-ribosylation factor 2	ARF3_RAT;ARF1_RAT;ARF2_RAT	1.43771	17623.9	Filtered	Filtered	Filtered	Filtered	Filtered	Filtered	14628.5	Filtered	Filtered	Filtered	Filtered	Filtered	Filtered	Filtered	Filtered	Filtered	Filtered	Filtered	Filtered
P61459	Pterin-4-alpha-carbinolamine dehydratase	PHS_RAT	41303	Filtered	67612.2	15074.1	Filtered	8545.52	42215.9	Filtered	704.381	Filtered	14525.6	Filtered	51847.5	27744.2	36956.8	71902.2	Filtered	Filtered	Filtered	37887.4	Filtered
P61589	Transforming protein RhoA	RHOA_RAT	Filtered	Filtered	17596.1	8900.23	5292.33	8681.88	Filtered	Filtered	11436.8	Filtered	44066.3	19326.1	13296.1	11918.7	Filtered	Filtered	Filtered	Filtered	1718.7	877.84	7890.23
P61959;Q5XIF4	Small ubiquitin-related modifier 2;Small ubiquitin-related modifier 3	SUMO2_RAT;SUMO3_RAT	Filtered	Filtered	19316.3	Filtered	Filtered	Filtered	Filtered	Filtered	11531.9	Filtered	Filtered	Filtered	1	Filtered	Filtered	Filtered	Filtered	Filtered	Filtered	Filtered	Filtered
P61972	Nuclear transport factor 2	NTF2_RAT	67691.8	155538	175381	50364.9	109875	80835.2	110207	67814.7	60418.4	105118	47748.9	70362.1	46097	72240.5	81127.5	61142	65566.9	44990.2	87354.2	95432.4	82183.9
P61980	Heterogeneous nuclear ribonucleoprotein K	HNRPK_RAT	11107.1	Filtered	5682.15	16917.5	Filtered	Filtered	Filtered	1203.77	21971	Filtered	11926.3	3128.83	7794.79	13759.6	19214.3	1635.75	8700.31	17314.1	2944.58	20505.7	2941.87
P61983	14-3-3 protein gamma	1433G_RAT	222948	268356	84378.6	178623	Filtered	72303.8	Filtered	64213.8	105294	303570	158803	178185	85936.9	80319	338563	118603	154216	253860	120048	198341	112156
P62083	40S ribosomal protein S7	RS7_RAT	Filtered	Filtered	Filtered	3263.72	Filtered	Filtered	Filtered	Filtered	Filtered	Filtered	Filtered	Filtered	Filtered	Filtered	Filtered	Filtered	Filtered	Filtered	Filtered	Filtered	Filtered
P62260	14-3-3 protein epsilon	1433E_RAT	16196.4	6835.54	16480.3	15850.3	Filtered	Filtered	5052.71	9380.09	58826.8	21636.8	18024.1	30890.4	20275.2	22386	67240.2	20359.6	20791.6	23237.4	20785.4	47349.5	Filtered
P62278	40S ribosomal protein S13	RS13_RAT	Filtered	Filtered	2206.46	8318.41	Filtered	Filtered	Filtered	1830.14	8704.7	Filtered	6956.29	Filtered	2800.92	2697.05	4768.95	Filtered	Filtered	1995.03	Filtered	6510.19	Filtered
P62630	Elongation factor 1-alpha 1	EF1A1_RAT	86930.6	55525.5	50727.3	183811	53125.3	77620.3	28216.4	59732	178493	50922.2	140881	107948	155776	139154	78020.5	136320	110787	227417	100540	248852	85937.8
P62804	Histone H4	H4_RAT	331886	156236	205005	535919	87136.1	53492.2	37048.2	69274.6	452235	84227.8	200492	73188.3	335965	443416	190441	98920.3	277004	222912	69717.2	494818	144031
P62815	V-type proton ATPase subunit B, brain isoform	VATB2_RAT	26793.5	15906.4	36831.1	38195.1	11940.1	13789.7	18925.6	34738	24098.5	Filtered	12008.8	16278.8	38831.4	64076.3	38506.5	21408.6	22229.2	29486.4	30245.7	90961.5	1
P62836;Q62636	Ras-related protein Rap-1A;Ras-related protein Rap-1b	RAP1A_RAT;RAP1B_RAT	24618.8	Filtered	16048.7	14678.8	21729	30067.2	4390.37	20229.8	30242.4	8772.91	13618.4	43228	32090.9	35089.6	Filtered	13572.7	Filtered	5298.86	Filtered	26114.8	15520
P62859	40S ribosomal protein S28	RS28_RAT	Filtered	Filtered	31049.1	46665.2	Filtered	Filtered	Filtered	393101	19898.2	Filtered	36370.8	545016	Filtered	Filtered	64382.1	Filtered	408.362	70134.1	Filtered	Filtered	Filtered
P62890	60S ribosomal protein L30	RL30_RAT	2709	Filtered	6833.3	36264.6	Filtered	Filtered	Filtered	Filtered	28629.4	Filtered	20430.2	Filtered	20993.3	9143.74	23795.7	22012.4	Filtered	36327	Filtered	27517.8	Filtered
P62898	Cytochrome c, somatic	CYC_RAT	94534.5	40775.6	86682.1	174122	22615.1	19080.4	19261.8	53791.3	211790	35505.1	122129	7657.17	111033	110582	246879	79870	86351.6	173302	49063.5	194529	22865
P62909	40S ribosomal protein S3	RS3_RAT	Filtered	Filtered	Filtered	19784.1	Filtered	Filtered	Filtered	Filtered	980.312	Filtered	16615.6	Filtered	13840.3	5177.47	Filtered	Filtered	Filtered	15855.1	Filtered	22732.3	Filtered
P62959	Histidine triad nucleotide-binding protein 1	HINT1_RAT	33416.4	Filtered	31311.5	50933.2	25634.5	45180.1	34939.5	15569.5	34551.4	35080.1	26974.8	31855.7	46372.3	35011.6	62393	34751	23247.4	53799.6	32630.8	53067.6	27734.3
P62963	Profilin-1	PROF1_RAT	46083.4	13278.2	42512.9	35433.9	5862.87	4736.61	Filtered	8586.08	29012.4	14469.4	15961.7	19038.4	15410.3	17583.5	26038.5	19526.9	20143.9	27014.3	21350.2	23913.8	32520.5
P63004	Platelet-activating factor acetylhydrolase IB subunit alpha	LIS1_RAT	Filtered	71507.2	46072	Filtered	38280.5	5101.8	49408.1	34484.9	Filtered	Filtered	7199.25	39847.8	28336.1	Filtered	62857.4	45107.5	389401	3447.53	75994.4	Filtered	267538
P63018	Heat shock cognate 71 kDa protein	HSP7C_RAT	156613	107486	80100.9	170958	69966.9	113665	60422	88102	326285	75968.2	149627	149678	166898	160939	211430	109564	106553	204963	102476	205004	103382
P63039	60 kDa heat shock protein, mitochondrial	CH60_RAT	8466.02	Filtered	24673.7	30351.5	Filtered	Filtered	Filtered	10346	30907.1	Filtered	17429	Filtered	18710	16266.2	47562.4	14585.1	9316.7	61226.4	Filtered	29949.5	3327.98
P63102	14-3-3 protein zeta/delta	1433Z_RAT	102886	86285.5	53129	119535	48359.2	56547.8	43625.5	93569.3	130602	55043.7	88265.3	82731.7	89396.2	32384.2	163150	96169.1	70640.3	142011	96886.5	99542.7	67131.3
P63322	Ras-related protein Ral-A	RALA_RAT	Filtered	Filtered	Filtered	390.456	Filtered	2709.84	Filtered	Filtered	6950.7	Filtered	2081.97	6401.87	2602.92	1006.79	Filtered	Filtered	Filtered	Filtered	Filtered	Filtered	Filtered
P68035;P68136	Actin, alpha cardiac muscle 1;Actin, alpha skeletal muscle	ACTC_RAT;ACTS_RAT	834961	414497	460295	821281	321846	401151	340975	365025	1.05816e+06	811658	655113	454178	631666	511333	805480	526303	650398	880696	522259	714422	797345
P68101	Eukaryotic translation initiation factor 2 subunit 1	IF2A_RAT	7522.07	42066.5	18139.6	Filtered	36532.2	29238.8	15897.9	19575.1	Filtered	31601.2	10358.6	27726.5	17245.5	11390	1	Filtered	15475.5	982.603	Filtered	6053.48	3011.68
P68255	14-3-3 protein theta	1433T_RAT	47580.9	74591.6	Filtered	27896.8	43377.1	55883.5	38510.5	34549.2	57209.9	Filtered	Filtered	Filtered	21541.7	23791.1	12710	Filtered	Filtered	Filtered	7108.89	43770.9	15956.6
P70470	Acyl-protein thioesterase 1	LYPA1_RAT	24628.6	6986.83	86275.1	21104.2	42537.6	13993.7	2324.85	35112.9	12939.8	8459.08	18503.7	4576.32	33703.6	49996.9	5957.32	19887	19252.3	12170.2	8713.79	43447.7	14783.4
P70473	Alpha-methylacyl-CoA racemase	AMACR_RAT	20737.7	Filtered	Filtered	30024.3	Filtered	Filtered	Filtered	11719.5	Filtered	Filtered	22514	Filtered	18760.3	21122.5	65042.8	Filtered	Filtered	49400	Filtered	44111.3	Filtered
P70490	Lactadherin	MFGM_RAT	20970.6	58879.6	2820	15607.5	20527.9	9141.73	7053.15	12490.4	Filtered	37918.6	13470.7	23101	10101.9	8478.36	40357.6	47349.5	40788.2	47439.3	37595.8	31980.3	30591.9
P70552	GTP cyclohydrolase 1 feedback regulatory protein	GFRP_RAT	Filtered	Filtered	1	1317.07	Filtered	Filtered	Filtered	Filtered	Filtered	Filtered	Filtered	Filtered	Filtered	Filtered	Filtered	Filtered	Filtered	Filtered	Filtered	Filtered	Filtered
P70619	Glutathione reductase (Fragment)	GSHR_RAT	52881.7	15998.4	51729.8	61923.5	Filtered	8230.31	39738.7	29162.1	145519	49582.9	60490.2	22884.9	56655.8	70282.4	118021	75391.9	19497	47901.8	13930.8	87665	23198.5
P70668	Guanylate cyclase activator 2B	GUC2B_RAT	Filtered	Filtered	Filtered	Filtered	Filtered	838.131	Filtered	Filtered	Filtered	Filtered	12665.4	Filtered	2128.62	6268.04	Filtered	Filtered	Filtered	Filtered	Filtered	Filtered	Filtered
P70709	Eosinophil cationic protein	ECP_RAT	63799.4	78956.9	21244.5	20432.7	27357.2	17190.7	32372.4	27663.8	16323.6	66520.9	16921.8	38299.4	20041.8	21251	76392.6	40008	26605	53867.8	47831.2	23727.9	40767.5
P80020	Gastrotropin	FABP6_RAT	4850.07	Filtered	175922	Filtered	Filtered	62976.4	Filtered	Filtered	20650.3	Filtered	Filtered	Filtered	Filtered	31264.7	Filtered	1	Filtered	Filtered	Filtered	Filtered	Filtered
P80067	Dipeptidyl peptidase 1	CATC_RAT	287050	765450	233866	404679	320720	746848	467502	590318	824133	643418	395875	746254	561763	493752	362847	959469	618254	731290	954242	571473	981012
P80201	Activin receptor type-1	ACVR1_RAT	23263.3	24926.6	12829.5	18733.8	25161.5	21926.1	Filtered	15910.7	Filtered	4279.72	13761.3	30685.6	10730.3	4452.78	Filtered	40099	29701.6	27920.9	21994.7	12430.7	36164.9
P80202	Activin receptor type-1B	ACV1B_RAT	106272	223083	37246.5	109732	158977	159950	129867	97983.5	75657.3	127582	96043	290226	91551.3	84370.7	68424.9	125964	164770	124460	195302	121356	216173
P80204	TGF-beta receptor type-1	TGFR1_RAT	44043.3	67845.2	27358.2	32915.6	52407.3	12942.1	25196.4	27118.3	13224.5	33156.9	14000.7	24129.1	16296.5	17240.1	30613.5	44991.1	60952.2	43504.1	68908.5	22626.6	53940.9
P80254	D-dopachrome decarboxylase	DOPD_RAT	48898.9	44274	127848	41094.3	37767.1	50199.8	55447.7	36889.7	38868.3	21447.3	47537.4	19810.3	53403.6	81978.9	145846	61574.5	36545.3	85765.3	35224.1	79923.5	15619.9
P81827	Urinary protein 1	UP1_RAT	35863848	100841712	14289010	31621956	44360548	41784476	60683600	32006452	20199124	59166920	35694256	78749064	21120824	16051425	52602588	68882464	62493600	56783640	68148672	25254852	75378912
P81828	Urinary protein 2	UP2_RAT	49555156	104855784	23904886	58768628	22128936	71583912	44526560	67676848	34086440	72881048	27697370	118268512	37091008	28270012	158199968	102206544	94179832	106672360	73397504	16042318	176298800
P82450	Sialate O-acetylesterase	SIAE_RAT	42760.6	139697	22416.9	39495.2	124523	163316	62033	76005.1	49690.4	127888	36438.5	42213.3	53141	76533.4	52116.6	89293.6	65100.4	47485.8	160050	55923.9	156017
P82995	Heat shock protein HSP 90-alpha	HS90A_RAT	1	Filtered	1	1948.06	13091.9	Filtered	Filtered	Filtered	6296.02	Filtered	382.98	Filtered	1	1	Filtered	Filtered	Filtered	Filtered	Filtered	480.902	Filtered
P83121	Urinary protein 3	UP3_RAT	14447734	14620386	4265257	10266969	8267549	9327020	9951767	5760502	2.63102e+06	17904498	9637508	9783076	4692235	5014177	8169970	25051062	16950272	19247644	19371976	6.55235e+06	18948960
P83748	Serine protease 30	PRS30_RAT	Filtered	Filtered	Filtered	8612.82	13772.7	Filtered	5572.94	8520.15	7273.49	Filtered	Filtered	Filtered	12830.1	9570.13	11724.4	5231.62	26928.2	15376.6	17753.5	15363.4	Filtered
P84039	Ectonucleotide pyrophosphatase/phosphodiesterase family member 5	ENPP5_RAT	46909.1	115560	22083.2	19268.4	40600.4	79113.6	27391.9	128744	45982.1	35778.2	35217.9	58286.2	45875.4	42068.8	19838.6	131223	203095	64768.1	79390.9	35291.1	22531.4
P84245;Q6LED0	Histone H3.3;Histone H3.1	H33_RAT;H31_RAT	168309	Filtered	49767.6	76690.6	18273.6	1	Filtered	Filtered	52911	Filtered	64106.9	34884.3	101096	107842	83731.2	23263	63874.6	52225.4	Filtered	128974	80645.5
P85968	6-phosphogluconate dehydrogenase, decarboxylating	6PGD_RAT	23067.5	Filtered	Filtered	22176	Filtered	Filtered	Filtered	235.89	5116.08	10249.8	4032.37	Filtered	4021.47	5774.97	1	11561.7	Filtered	4078.4	4628.02	10452.4	11226.8
P85970	Actin-related protein 2/3 complex subunit 2	ARPC2_RAT	Filtered	Filtered	Filtered	Filtered	Filtered	Filtered	Filtered	Filtered	11288.4	Filtered	Filtered	Filtered	2624.35	Filtered	Filtered	Filtered	Filtered	Filtered	Filtered	Filtered	Filtered
P85971	6-phosphogluconolactonase	6PGL_RAT	669685	916930	935714	634752	471975	457349	667317	504186	569626	1.43451e+06	432099	640062	542135	640155	952649	866071	496684	1.02277e+06	777050	536633	760461
P85972	Vinculin	VINC_RAT	Filtered	Filtered	3517.23	Filtered	Filtered	Filtered	Filtered	Filtered	9955.98	Filtered	6028.03	Filtered	7006.05	Filtered	Filtered	Filtered	Filtered	3130.6	Filtered	7755.47	Filtered
P85973	Purine nucleoside phosphorylase	PNPH_RAT	8968.37	Filtered	4031.97	10490.2	6881.44	Filtered	8737.38	7132.08	76714.4	8633.2	12919.1	8934.39	14017.8	14527	35668.7	7224.75	5994.37	6335.28	Filtered	10850.4	9306.62
P97532	3-mercaptopyruvate sulfurtransferase	THTM_RAT	26078	5763.23	33311.2	4522.96	11214.3	12495.1	11736.8	14853.5	8669.49	6725.59	11882.6	7433.51	14484.9	38117.9	Filtered	996.153	Filtered	2082.32	Filtered	19749	643.778
P97546	Neuroplastin	NPTN_RAT	118359	183068	78513	163226	125053	109974	82661.4	93058.8	74292.2	157042	76182.5	138683	70709.3	78073.7	152935	219353	140386	242876	419427	167597	261876
P97553	Ephrin-A1	EFNA1_RAT	5668.6	16947.5	Filtered	8996.45	2317.16	Filtered	Filtered	Filtered	17969.7	Filtered	3796.08	Filtered	11619.9	Filtered	Filtered	18603.9	12655.4	11951.5	1.34272	Filtered	11905.6
P97574	Stanniocalcin-1	STC1_RAT	14398.4	20540.5	5868.21	17103.8	15399.2	19600.3	66940.5	104037	12472.3	52120.7	65298.8	184892	9805.71	6309.77	23513.2	16618.6	117729	51504.4	41331.2	25645.2	56225.4
P97580	Beta-microseminoprotein	MSMB_RAT	24290.1	129951	445807	85022.5	2.43531e+06	1281523	80100.1	990023	92240.4	Filtered	885021	46252.7	917849	719978	89673.6	87772.6	Filtered	Filtered	40092.1	94828.4	1183.83
P97586	Cell growth regulator with EF hand domain protein 1	CGRE1_RAT	1076.53	Filtered	6982.45	1031.67	Filtered	Filtered	Filtered	895.654	Filtered	Filtered	1	Filtered	Filtered	Filtered	Filtered	Filtered	Filtered	8129.15	Filtered	Filtered	Filtered
P97603	Neogenin (Fragment)	NEO1_RAT	32689.9	44360.3	18331.6	40819.7	44060.9	31976.2	30996.1	23258.8	16139.3	48436.9	24253.1	43947.9	30450.3	18998.7	47976.7	62894.5	52231.6	68543.2	63075.4	30558	67744
P97605	Ephrin-A5	EFNA5_RAT	8182.6	7578.9	4734.27	7106.49	9669.51	9156.87	7234.33	9196.21	Filtered	6763.41	6888.74	11135.5	1317.7	3522.13	9815.14	14585	7952.79	6689.89	18710.5	4902.6	17882.9
P97608	5-oxoprolinase	OPLA_RAT	Filtered	Filtered	Filtered	14966.4	Filtered	Filtered	Filtered	Filtered	Filtered	Filtered	6704.01	Filtered	7193.79	1	45456.2	Filtered	Filtered	15869.9	Filtered	3390.3	Filtered
P97615	Thioredoxin, mitochondrial	THIOM_RAT	8451.08	15057.7	8303.72	5035.95	15833.7	13859.1	5706.28	8842.89	2227.29	Filtered	8170.29	5998.31	16126	13603.2	10163.6	6752.49	Filtered	7661.95	3412.26	13143.4	Filtered
P97633	Casein kinase I isoform alpha	KC1A_RAT	10849.2	15763.8	Filtered	4572.64	10422.6	Filtered	Filtered	Filtered	6423.86	1475.75	Filtered	25552.5	5882.05	5242.66	Filtered	Filtered	4579.47	Filtered	Filtered	7781.15	Filtered
P97675	Ectonucleotide pyrophosphatase/phosphodiesterase family member 3	ENPP3_RAT	9306.82	23778.5	13662.2	13974.3	27188.7	25900	21906	27367.2	13554.9	23800.5	14256.3	30707.9	24466.5	24319.1	35958.9	47359.9	34269.2	23313.9	18330.1	26109	28152.6
P97697	Inositol monophosphatase 1	IMPA1_RAT	26666.8	13765.9	14265.3	15731.3	15753.1	17649	12631	20398.8	34501.6	Filtered	20440.6	12711.6	19470.6	16680.1	21321.4	18670.9	12006.2	19043.3	14900.6	24854.2	19204.8
P97710	Tyrosine-protein phosphatase non-receptor type substrate 1	SHPS1_RAT	48384.6	Filtered	38138.5	37022.4	57677.7	26453.8	69640.8	26866.3	21526.7	48571.8	44887.1	29711.9	29954.7	58552.9	56343.3	24817.1	73880.9	30529.6	63406.1	77769.5	56261.5
P97829	Leukocyte surface antigen CD47	CD47_RAT	32697.8	50543.7	24400.1	41538.1	51273.6	38446.9	29012.4	26307.4	28790.2	50147.5	25251.8	37100.6	26926.8	33034.9	50823.9	26858.4	63309.1	56262.2	67410.8	40770.4	66201.7
P97840	Galectin-9	LEG9_RAT	211057	238749	228599	7900.5	251625	271672	159079	205519	208775	236701	84562.6	55463.8	172586	204446	208639	193617	60459	136610	94070	140072	183161
P97852	Peroxisomal multifunctional enzyme type 2	DHB4_RAT	Filtered	Filtered	Filtered	3670.24	Filtered	Filtered	Filtered	Filtered	Filtered	Filtered	2103.23	Filtered	Filtered	Filtered	13836.1	Filtered	Filtered	25607.2	Filtered	Filtered	Filtered
P98106	P-selectin	LYAM3_RAT	40868	52213.9	25124.6	34700	99262.6	60379.8	36912.5	26169.8	25106.3	47943.2	42813.9	33440.3	57033.7	70345.2	23017.8	25514.6	48183.1	14557.2	50526.9	59038.4	34901.6
P98158	Low-density lipoprotein receptor-related protein 2	LRP2_RAT	388506	867753	173933	665164	605418	609914	572426	361496	203343	798087	311843	717000	381609	298349	751327	1219269	615966	992898	1.49759e+06	503293	1358515
Q00238	Intercellular adhesion molecule 1	ICAM1_RAT	240833	289253	151167	391552	177410	127124	221555	90658.3	97868.7	154404	78409.2	173927	101129	89297.7	249278	171457	149024	212881	187884	126506	191217
Q00495	Macrophage colony-stimulating factor 1 receptor	CSF1R_RAT	26934.9	46216.7	20493	42417.5	45869	23860.3	38406.4	20792.3	15709.2	65586.8	29341.5	36578.7	38939.1	22865.8	53092.6	39579.3	63256.5	61288.7	65635.2	32095.2	80941.9
Q00657	Chondroitin sulfate proteoglycan 4	CSPG4_RAT	53485.8	77000.1	52255.2	78987.8	60736	41063.9	61789.6	58620.7	16805.2	48277.1	29958.8	50262.7	86653	68962.3	128059	108020	137491	115450	78648.5	84173.7	51060.4
Q00715	Histone H2B type 1	H2B1_RAT	131837	105956	149968	271127	53809.6	34128.9	22192.1	45228.3	138101	63459.3	136450	33620.4	171452	216377	251979	60097.5	943157	238992	84393.1	243444	121470
Q00900	Human immunodeficiency virus type I enhancer-binding protein 2 homolog	ZEP2_RAT	556173	440094	Filtered	Filtered	194639	Filtered	7250203	2.64048e+06	Filtered	Filtered	Filtered	475562	615408	332771	920449	Filtered	Filtered	440960	502891	449445	Filtered
Q01177	Plasminogen	PLMN_RAT	1.64915e+06	4936489	1.99025e+06	1.66974e+06	5.36598e+06	3.19671e+06	3.91955e+06	2.66806e+06	1.66374e+06	3313091	2084321	2.62366e+06	2.05271e+06	1.11123e+06	1021788	2.31825e+06	2355543	2.70156e+06	4.19488e+06	1.30465e+06	3681104
Q01205	Dihydrolipoyllysine-residue succinyltransferase component of 2-oxoglutarate dehydrogenase complex, mitochondrial	ODO2_RAT	494761	585194	221598	363112	659450	553752	307555	716911	212508	546402	439633	670576	515154	468988	697377	948863	508488	930548	927546	569036	608699
Q01460	Di-N-acetylchitobiase	DIAC_RAT	533276	1.12582e+06	228267	724948	716884	690911	461825	464870	431738	1.14875e+06	460677	735667	458340	619019	831028	941086	1.00113e+06	1.08273e+06	1.55169e+06	1.03899e+06	1.01831e+06
Q01984	Histamine N-methyltransferase	HNMT_RAT	Filtered	Filtered	Filtered	Filtered	Filtered	Filtered	Filtered	Filtered	Filtered	Filtered	331.592	Filtered	1953.7	Filtered	28430.3	Filtered	Filtered	Filtered	Filtered	Filtered	Filtered
Q02253	Methylmalonate-semialdehyde dehydrogenase [acylating], mitochondrial	MMSA_RAT	4375.67	Filtered	14663	40705.8	Filtered	18673.8	Filtered	8846.14	Filtered	12944.9	7884.26	25281.3	23521.8	26954.9	27820.6	Filtered	Filtered	29931.3	40935.3	27660.1	Filtered
Q02765	Cathepsin S	CATS_RAT	152927	289658	313886	63814.7	249930	176805	54109.8	130177	48449.4	100458	91948.6	90126.1	94772.9	227115	70381.8	63306	94850.8	42096.2	60798.2	146500	88731.5
Q02974	Ketohexokinase	KHK_RAT	10421.3	Filtered	15391.3	72120.6	1298.47	5501.13	6405.82	24985.1	1	5301.98	53744.2	Filtered	45558.6	43293.2	173909	26273	24354	90517	31430.2	77134.6	18435.4
Q03191	Trefoil factor 3	TFF3_RAT	601243	4.08818e+06	376900	595813	1.31568e+06	880308	1.93236e+06	989035	375739	1.5622e+06	297101	1.13595e+06	493532	448232	2.72177e+06	1.09838e+06	1.18325e+06	1.93679e+06	1324103	878838	1.08825e+06
Q03248	Beta-ureidopropionase	BUP1_RAT	8582.24	Filtered	55181.2	19897.6	Filtered	1783.68	50038.2	10233.2	Filtered	Filtered	14671.3	Filtered	11838.4	22512.8	34299.3	20958.5	9580.66	15004.3	4977.77	23910.1	Filtered
Q03336	Regucalcin	RGN_RAT	15957.2	Filtered	11911.2	177390	27793.7	22047.4	12220.9	36929.6	223.909	26608.8	124014	Filtered	104656	62866.4	477114	68255.9	72854.8	196291	58179.5	159593	41620.1
Q03626	Murinoglobulin-1	MUG1_RAT	37679.1	488033	17457.8	40099.9	133763	104383	46643.9	21325.6	745960	65010.6	25351.7	67033.2	169765	114082	35454.6	24824.1	163755	72879.6	123987	98742.1	40956.6
Q04589	Fibroblast growth factor receptor 1	FGFR1_RAT	46145.1	68862.1	Filtered	75884.9	65139.9	46684.3	54036.8	57002	Filtered	96414.9	35142.6	Filtered	35835.6	17861	Filtered	64597.8	85469.8	89283.7	119339	42133.9	183232
Q04807	Glycosylation-dependent cell adhesion molecule 1	GLCM1_RAT	931053	2316993	922360	1.69471e+06	3.71312e+06	3.05497e+06	699838	370184	1.82506e+06	2.15434e+06	983147	1.45003e+06	1702867	950541	1.61874e+06	797091	906929	2.07494e+06	353767	799683	2260328
Q05030	Platelet-derived growth factor receptor beta	PGFRB_RAT	Filtered	Filtered	Filtered	24361.7	Filtered	Filtered	Filtered	30194.7	Filtered	21848.3	Filtered	18847.7	Filtered	Filtered	26002.9	38711.8	32008.7	35731.3	14934.3	7246.26	Filtered
Q05175	Brain acid soluble protein 1	BASP1_RAT	2082.54	1	Filtered	3399.77	Filtered	9108.72	Filtered	Filtered	Filtered	Filtered	1	Filtered	5246.66	1	10606.5	898.846	1917.67	7393.33	1045.06	6342.16	8564.7
Q05546	Tenascin-R	TENR_RAT	Filtered	Filtered	Filtered	5367.15	Filtered	Filtered	9830.59	Filtered	Filtered	Filtered	5087.69	Filtered	Filtered	18964.2	13006.7	6284.94	Filtered	16841.6	Filtered	26844.8	Filtered
Q05695	Neural cell adhesion molecule L1	L1CAM_RAT	28562.8	41665.7	9010.08	9604.26	Filtered	20815.8	21188.6	24788.8	10846.9	Filtered	33215	59637.9	21198.9	Filtered	Filtered	27955.7	63048.5	22978.5	36547.3	Filtered	Filtered
Q05820	Putative lysozyme C-2	LYSC2_RAT	2.07099e+06	227853	4.9153e+06	105461	232397	186650	105090	245672	112634	267784	114996	192541	91149.6	180535	138361	266690	388058	138276	182594	148788	257429
Q06000	Lipoprotein lipase	LIPL_RAT	21971.7	19319.7	20547.3	19434.3	60768.5	43960.7	24310.5	36970.3	26341.4	55150.1	18088.4	54029.4	31342.8	25389.8	32826.1	76932.3	60143.6	57099.1	37695.5	45844.1	51224
Q06880	Neuroblastoma suppressor of tumorigenicity 1	NBL1_RAT	92885.6	153377	222030	73688.1	99017	153238	116376	225156	48153.9	173054	72760.6	111594	89490.8	155600	94762.5	147259	157741	158660	143417	96789.7	139652
Q07523	Hydroxyacid oxidase 2	HAOX2_RAT	66366.9	8991.02	91166.4	308364	31996.3	30888.3	9490.96	59765.1	91930.5	23765.8	231480	9564.81	259241	146748	639919	102196	84321.1	305683	99040.1	214884	29303.3
Q07936	Annexin A2	ANXA2_RAT	34811.5	18138.6	10723.9	29989.4	4013.69	6802.84	7184.14	11541.3	21097.1	11936.4	29969.6	28880.4	27766.9	12560.3	11362.8	6514.74	22276.3	25570.4	23820	31379.3	27168.8
Q08406	Ciliary neurotrophic factor receptor subunit alpha	CNTFR_RAT	22773	39606.4	9614.58	36701.4	34868.2	23165.1	16490.6	31375.9	17536.5	67954.6	17605	36201.9	25990.2	32966.2	47737.9	55596.2	135658	63692.8	51329.6	57065.9	35090.6
Q08415	Kynurenine--oxoglutarate transaminase 1, mitochondrial	KAT1_RAT	15408.1	7036.42	8209.81	14387.4	Filtered	Filtered	11501.9	9945.76	Filtered	2660.98	12791	Filtered	7470.61	9731.83	20459.6	8462.83	2534.94	11391.9	Filtered	4295.36	Filtered
Q08420	Extracellular superoxide dismutase [Cu-Zn]	SODE_RAT	236797	265118	432370	220769	227865	202107	185435	435963	139755	291749	191279	156407	205338	230090	240860	268794	312045	296175	229908	152442	253116
Q08463	Frizzled-1	FZD1_RAT	268559	209330	139400	271950	97804	Filtered	60609	116979	62743.5	226002	131014	244750	Filtered	72167.9	193707	524059	366050	476553	540870	318892	380998
Q08464	Frizzled-2	FZD2_RAT	46333.5	78729.8	36071	34315.8	64359.4	53466.8	35063.7	18308.5	26382.7	53140	34835.4	62433.4	39828	60645.2	67212.1	62826.5	33699.1	63282	85603.7	54908.8	69678.7
Q09030	Trefoil factor 2	TFF2_RAT	2.78174e+06	1.76225e+06	2453033	541845	4115742	2837044	3.41926e+06	1.0912e+06	314180	1.52959e+06	891276	768898	1.22639e+06	663986	700577	1.79299e+06	3087379	1.43165e+06	3.64974e+06	724897	4.63932e+06
Q0H8B9	C-type lectin domain family 2 member D11	CL2DB_RAT	12343.4	12448.3	Filtered	12210.7	Filtered	Filtered	Filtered	11638.2	2861.07	Filtered	Filtered	Filtered	Filtered	Filtered	10961.6	Filtered	Filtered	13031	Filtered	11059.4	Filtered
Q0PMD2	Anthrax toxin receptor 1	ANTR1_RAT	99727	241980	63098.1	110192	150506	137702	173740	195844	107704	203125	72847	233666	81281.1	162843	250739	209187	216168	232667	194392	168063	192651
Q10758	Keratin, type II cytoskeletal 8	K2C8_RAT	24117.7	9131.8	4139.16	10484.9	16882.4	Filtered	17986.8	3873.15	64111.3	46306.7	11994.1	121809	22576.5	15307.5	47581	7218.65	1990.21	24928	9139.76	18946.6	2009.74
Q157S1	CREB-regulated transcription coactivator 1	CRTC1_RAT	146189	178116	533864	617296	1.17543e+06	217157	185429	594327	18580.7	162779	703558	2.92186e+06	537174	452390	693078	2.01303e+06	217891	800378	101625	2.04732e+06	1.93341e+06
Q1WIM1	Cell adhesion molecule 4	CADM4_RAT	12014.9	36896.1	5306.81	13107.2	37359	27976.7	19020	22289.8	23898.3	23606.3	14770.2	31912.1	11004.2	14212.6	39627.1	46917.6	52520	29006.6	34412	14557.6	41618.7
Q1WIM3	Cell adhesion molecule 3	CADM3_RAT	16208.3	Filtered	50855.6	3409.08	42874.8	22279.2	5422.77	40425.2	12178.7	17509.8	5455.17	6029.19	17823.3	34439.2	7112.79	4203.54	6550.14	6426.98	Filtered	19847.4	Filtered
Q2TL32	E3 ubiquitin-protein ligase UBR4	UBR4_RAT	194774	112668	77789.1	67653.4	117013	51166.4	33451.4	153466	78206.7	169163	63983.9	278233	41901.2	17845.2	84565	132182	45122	105093	71081.7	20939.9	190022
Q30KJ2	Beta-defensin 50	DFB50_RAT	1	20669.8	66837.5	29152.8	330940	136445	7824.45	111649	Filtered	Filtered	68622.1	Filtered	77911.9	72547.2	13006.6	12051.6	Filtered	Filtered	Filtered	16095.1	Filtered
Q32KJ6	N-acetylgalactosamine-6-sulfatase	GALNS_RAT	45641.9	45161.8	9243.32	10897.9	14115.1	19542.7	Filtered	5023.62	8810.42	Filtered	2813.76	15771.2	5630.7	12569.2	Filtered	34170.7	24799.5	32000.2	64515.3	23226.7	30464.1
Q32ZF7	Beta-defensin 39	DFB39_RAT	Filtered	Filtered	Filtered	Filtered	Filtered	Filtered	16304.7	30955.4	73808.4	Filtered	Filtered	Filtered	Filtered	Filtered	Filtered	Filtered	Filtered	Filtered	Filtered	Filtered	Filtered
Q3KRC4	G-protein coupled receptor family C group 5 member C	GPC5C_RAT	31005.1	51105.1	42402.9	29565.8	77516.8	127840	70052.7	35122.7	33902	31087.3	35742.2	74715	75407.9	39143.1	47870.1	41610.4	45890.7	64517.8	46906	30098.5	67383.7
Q3KRD8	Eukaryotic translation initiation factor 6	IF6_RAT	35542.9	16768.7	92427.7	48444.5	64837.4	42470.4	43879.9	45810.8	55982.8	40606.1	48536.5	51481.1	57522.3	53136.1	56420.3	Filtered	52986.2	101485	64838.6	55687.5	51172.5
Q3T1J1	Eukaryotic translation initiation factor 5A-1	IF5A1_RAT	17943.3	Filtered	13148.6	19322.8	9147.48	11364.4	6324.57	7606.5	20977.1	Filtered	16546.9	11501	14773.6	11429.8	Filtered	16963.1	14884.5	Filtered	12608.8	24495.2	14333.9
Q497B0	Omega-amidase NIT2	NIT2_RAT	16086.4	Filtered	14040.1	29186.9	7019.91	Filtered	6597.91	Filtered	Filtered	30787.7	33963.6	Filtered	26808	19484.7	42265	Filtered	Filtered	22697.9	Filtered	40847.7	Filtered
Q498R7	CXXC motif containing zinc binding protein	CZIB_RAT	33537.9	Filtered	48331	5861.04	41567.7	20530.6	6751.35	10268.6	11754.3	36771.3	11359.7	30143	24248.5	36298.8	22843.2	Filtered	Filtered	6452.14	Filtered	15841.7	18647.1
Q498S8	Frizzled-8	FZD8_RAT	22911.3	50824.8	13128.8	12161.2	Filtered	20667.7	13127.2	38251.4	15850.8	12104.6	27361.2	22965.1	25926	29376.8	21822.7	23990.8	45442.3	5152.44	Filtered	8286.36	1.75399
Q499T2	Gamma-interferon-inducible lysosomal thiol reductase	GILT_RAT	106594	282902	89691.5	183546	190080	163080	114456	114754	71275.6	220238	84900.3	155914	137506	88540.2	183511	287136	205670	272264	264807	157434	301294
Q4AEF8	Coatomer subunit gamma-1	COPG1_RAT	5897.59	5831.94	48766.4	3982.71	6340.57	6924.46	10087.2	Filtered	10842.6	5734.33	3196.75	Filtered	4126.91	5068.21	11401.8	Filtered	6822.17	2402.48	Filtered	5067.71	Filtered
Q4FZU2	Keratin, type II cytoskeletal 6A	K2C6A_RAT	19217.4	23225.9	1590.73	10168.1	33281.3	5066.08	7440.05	Filtered	2827.47	13851.3	1449.92	56305	Filtered	4181.83	2326.46	10814	14532.3	14133.3	14044.7	29666.6	7247.94
Q4FZU4	ADAMTS-like protein 4	ATL4_RAT	Filtered	11833.2	14661.7	12020.1	16360.9	26441.2	13971.5	11855.7	Filtered	5295.39	882.724	Filtered	5394.09	10800.9	4391.65	10939.1	Filtered	20133.4	1880.02	12544.2	Filtered
Q4FZV0	Beta-mannosidase	MANBA_RAT	65577.4	50274.3	32542.8	48946.9	51297.4	91373.6	57979.7	39725.1	66102.8	72068.2	51412.9	83711.4	55762.8	39382.6	47169.4	91265.4	24079.7	76728.8	14681.7	36656.9	119689
Q4G075	Leukocyte elastase inhibitor A	ILEUA_RAT	82820.9	23471	87765.8	36247.8	35645.1	26494.4	13250.6	10648.5	19185	31769.4	14668.2	32956.5	14208.9	45577.5	21481.8	17719.6	48685.9	15680.9	22158.9	27190.7	51603.9
Q4KLG9	AN1-type zinc finger protein 2B	ZFN2B_RAT	331893	251046	162563	52636.6	134875	53546.6	44668.9	73669.4	24736.4	77398	46821.2	118678	45905.4	28864.1	157717	143193	34951.3	113668	61722.6	58593.2	103343
Q4KLZ6	Triokinase/FMN cyclase	TKFC_RAT	6442.42	Filtered	9005.18	22295.8	11122.9	5517.41	Filtered	Filtered	Filtered	Filtered	1151.24	Filtered	8899.12	1233.74	33258.2	Filtered	Filtered	33153.1	Filtered	16234.9	Filtered
Q4KM73	UMP-CMP kinase	KCY_RAT	42201.7	73082.2	43964.6	43496.5	55248.5	61684.7	64818.9	60019.2	63826.8	31176.5	40504.7	39421.4	45285.7	53931.6	61466.4	89595.8	46661.6	103602	46837.1	63000.6	60738.4
Q4QQV8	Charged multivesicular body protein 5	CHMP5_RAT	7173.38	Filtered	Filtered	25582.2	1	Filtered	Filtered	Filtered	Filtered	Filtered	Filtered	Filtered	Filtered	1833.04	12374.6	21166.8	14094.8	30174.4	39033.8	2685.65	36501.1
Q4QQW8	Putative phospholipase B-like 2	PLBL2_RAT	95019.1	273207	48925.6	126706	158572	172097	118776	124984	154067	140825	87803.4	133931	137727	113215	102986	199960	116720	172654	140842	99910.2	270553
Q4QRB4	Tubulin beta-3 chain	TBB3_RAT	Filtered	Filtered	Filtered	3078.99	Filtered	Filtered	Filtered	Filtered	1	Filtered	Filtered	Filtered	1081.26	803.387	Filtered	Filtered	Filtered	Filtered	1	1836.35	Filtered
Q4TU93	C-type mannose receptor 2	MRC2_RAT	Filtered	Filtered	5665.82	6661.06	14472.1	Filtered	Filtered	7190.15	4396.83	11454.6	4622.5	10316	3691	6998.71	7867.89	6761.23	23662	11706	17527.3	10619.4	14248.4
Q4V7C7	Actin-related protein 3	ARP3_RAT	Filtered	Filtered	Filtered	1246.49	Filtered	Filtered	Filtered	689.499	13579	Filtered	Filtered	Filtered	2627.62	4217.63	Filtered	Filtered	Filtered	Filtered	Filtered	6239.01	Filtered
Q4V7D8	UPF0711 protein C18orf21 homolog	CR021_RAT	30499204	Filtered	11415157	13763532	22121292	12225649	4069304	11467886	Filtered	39583072	13219996	31584742	8682077	7825170	15807836	24447512	33061268	34764324	35157432	10759611	32687818
Q4V885	Collectin-12	COL12_RAT	123496	243307	407334	33604.7	426356	381953	143824	367237	66604.9	149781	139955	234418	191372	391904	103343	161615	218362	183162	91773.8	336131	101258
Q4V8I1	Endothelial protein C receptor	EPCR_RAT	54151.5	80194.5	25363	71906.1	77932	38094.3	36217.1	43342.3	38484.6	91622.6	46874	84761.1	51683.1	69293.4	107275	81007.7	147910	112194	118093	89085.4	105564
Q4V8K5	BRO1 domain-containing protein BROX	BROX_RAT	12843.1	40639.2	2790.11	12961.3	30072.3	23217.1	10663.9	12326.7	25521.3	32826.2	24782.8	52627.4	27921.6	11867.7	28632.3	29730	8233.75	22843.1	19378.3	28470.1	51549.5
Q4V8P4	Sperm acrosome-associated protein 9	SACA9_RAT	Filtered	Filtered	Filtered	Filtered	Filtered	Filtered	Filtered	Filtered	Filtered	Filtered	Filtered	Filtered	Filtered	Filtered	Filtered	Filtered	Filtered	Filtered	8205.95	39060.3	Filtered
Q562C9	1,2-dihydroxy-3-keto-5-methylthiopentene dioxygenase	MTND_RAT	20171.9	64576	41883.9	39427.3	37802.6	25136.5	15999.8	24794.4	33086.7	30933.4	21168	31480.2	17498.1	25660.3	27365.7	31850.3	37392.6	20529.7	37160.3	20623.1	29670.4
Q568Z6	IST1 homolog	IST1_RAT	87899.7	31343.4	Filtered	33188	Filtered	44712.3	Filtered	33924	30738.7	26120.9	18212.1	56700.9	70372.3	55321.9	11315.2	24917.8	54535.7	25841.2	97098.2	46613	91317.2
Q56A20	Phosphoinositide-3-kinase-interacting protein 1	P3IP1_RAT	Filtered	Filtered	38469	Filtered	1.60976	5527.21	Filtered	967.086	Filtered	Filtered	1261.62	Filtered	Filtered	1549.08	1	1.73204	1.68204	Filtered	Filtered	Filtered	Filtered
Q5BJP3	Ubiquitin-fold modifier 1	UFM1_RAT	Filtered	Filtered	30228.2	Filtered	10997	12215	4288.81	20891	6170.64	Filtered	Filtered	Filtered	8219.24	38367.6	2260.83	Filtered	Filtered	Filtered	Filtered	12684.3	1
Q5BJP9	Phytanoyl-CoA dioxygenase domain-containing protein 1	PHYD1_RAT	Filtered	Filtered	14676	Filtered	Filtered	Filtered	Filtered	Filtered	Filtered	Filtered	Filtered	Filtered	1727.52	5600.6	Filtered	Filtered	Filtered	Filtered	Filtered	Filtered	Filtered
Q5BJY9	Keratin, type I cytoskeletal 18	K1C18_RAT	9050.25	Filtered	Filtered	8866.42	Filtered	Filtered	Filtered	Filtered	260239	69832.8	13509.3	110180	31360.3	11788.8	21119	8435.58	Filtered	47575.2	12279.7	21976.7	2727.35
Q5BK81	Prostaglandin reductase 2	PTGR2_RAT	11707.9	1227.47	34358.2	7007.21	13826.8	18316.1	Filtered	13731.2	12645	9682.76	9910.21	Filtered	Filtered	24549.8	Filtered	16956.2	5605.07	Filtered	Filtered	20513	4849.5
Q5EGY4	Synaptobrevin homolog YKT6	YKT6_RAT	Filtered	Filtered	4240.03	Filtered	Filtered	Filtered	Filtered	Filtered	2357.33	Filtered	Filtered	Filtered	Filtered	Filtered	1908.95	Filtered	Filtered	Filtered	Filtered	3228.44	Filtered
Q5FVF9	Biotinidase	BTD_RAT	149141	521732	153303	351848	461854	476108	437690	346264	219305	526565	216458	422692	361878	237210	491014	486558	394150	401147	487788	275006	614582
Q5FVH2	Phospholipase D3	PLD3_RAT	49593.9	72379.3	24896.8	70800.6	35349.1	68223.8	64863	70173.6	78572	79576.3	29307	58414.3	29148.2	24238.6	45209.4	101428	83319.1	72004.3	105279	53509.3	95330.4
Q5FVR0	T-cell immunoglobulin and mucin domain-containing protein 2	TIMD2_RAT	362936	879658	422804	749424	1.14373e+06	924343	694198	624386	430653	1.04513e+06	534567	877676	648529	814936	1023050	1.09851e+06	1.13342e+06	1.05139e+06	1479937	1.38271e+06	1.17354e+06
Q5FVR3	CD302 antigen	CD302_RAT	16917.6	23004.6	14007.7	8372.22	24166.4	21952.1	18543.3	18542.1	13385.6	22422.7	6830.96	12708.1	24346.2	12193.7	10304.8	13180.1	22089.6	15087.2	19694.1	18959.8	Filtered
Q5GRG2	Carboxylesterase 5A	EST5A_RAT	114061	57804.1	53680.2	Filtered	11524.9	23392.1	2172.4	12822.9	60991.1	Filtered	33304.2	5765.17	10552.6	6008.33	Filtered	12642.3	Filtered	Filtered	68391.2	4946.28	Filtered
Q5HZW5	CD320 antigen	CD320_RAT	66771.8	146543	72093.7	75366	116854	90236.2	74203	127179	60262.2	108169	81819.6	44481.3	99633.4	92989.5	112114	160969	100573	79972.3	98323.3	49711.2	85894.2
Q5I0D1	Glyoxalase domain-containing protein 4	GLOD4_RAT	Filtered	Filtered	Filtered	Filtered	Filtered	Filtered	Filtered	Filtered	4214.86	Filtered	3316.74	Filtered	3593.07	2652.52	8021.05	Filtered	Filtered	Filtered	Filtered	Filtered	Filtered
Q5I0D5	Phospholysine phosphohistidine inorganic pyrophosphate phosphatase	LHPP_RAT	70213.2	140672	152702	134077	141331	143519	94704.6	923059	106402	240705	165732	162154	126850	174008	218483	66769.2	149200	89495.1	98907.2	85336.8	163105
Q5I0D7	Xaa-Pro dipeptidase	PEPD_RAT	63866.4	34875.8	65286.2	39070.3	5896.07	26429.3	68469.2	20078.5	18822.3	23052.8	40252.2	22498.1	48651.3	36301.3	50306.5	24925.1	Filtered	38769.2	55944.1	27002.5	Filtered
Q5I0E9	Multidrug and toxin extrusion protein 1	S47A1_RAT	5464.58	2881.79	Filtered	5169.05	17589.5	17079.6	Filtered	6416.49	3632.54	Filtered	8967.7	Filtered	10045	Filtered	Filtered	Filtered	18487.1	Filtered	Filtered	Filtered	31542.1
Q5I0M2	Nicotinate-nucleotide pyrophosphorylase [carboxylating]	NADC_RAT	Filtered	Filtered	32138.3	26595.3	5.03836e+06	50161.4	Filtered	2379.85	Filtered	Filtered	36812.3	Filtered	141339	4.21959e+06	61437.7	13969.7	2234.62	23694.7	Filtered	21209.4	Filtered
Q5M7T9	Threonine synthase-like 2	THNS2_RAT	7548.15	Filtered	9105.94	8668.36	Filtered	Filtered	10570	1351.21	Filtered	Filtered	15787.3	Filtered	4408.08	6534.35	72586.3	6657.3	4298.27	28463.8	Filtered	18285.7	Filtered
Q5M871	Fas apoptotic inhibitory molecule 3	FAIM3_RAT	24161.8	23492.2	47390.2	30073.2	34399	35290	34363.2	106152	8477.82	37591.9	32906.2	88820.5	39225.8	100799	51867.7	160315	97669	119151	33655.9	111642	Filtered
Q5M872	Dipeptidase 2	DPEP2_RAT	8225.19	6278.85	5130.42	20145.5	Filtered	Filtered	18063.7	9416.81	2250.65	Filtered	Filtered	Filtered	Filtered	Filtered	25887.5	19308.3	5100.29	11647.8	15118.7	11151.4	Filtered
Q5M876	N-acyl-aromatic-L-amino acid amidohydrolase (carboxylate-forming)	ACY3_RAT	107378	58304.3	43539.1	302089	20620.2	43021.5	28251.5	90062.3	16101	84861.1	228240	18877.9	215863	164746	542243	198198	117106	594310	122650	322932	68228.4
Q5M8C6	Fibrinogen-like protein 1	FGL1_RAT	5086.87	Filtered	3481.85	43671	Filtered	Filtered	1.28554	Filtered	10870.5	Filtered	Filtered	Filtered	Filtered	Filtered	3279.15	Filtered	1.28094	Filtered	Filtered	Filtered	Filtered
Q5M939	Histone acetyltransferase type B catalytic subunit	HAT1_RAT	Filtered	37975.5	Filtered	Filtered	Filtered	Filtered	17010.2	Filtered	11960.8	Filtered	Filtered	Filtered	Filtered	10512	Filtered	Filtered	Filtered	Filtered	Filtered	29309.6	Filtered
Q5M9I5	Cytochrome b-c1 complex subunit 6, mitochondrial	QCR6_RAT	Filtered	Filtered	Filtered	6605.43	Filtered	Filtered	Filtered	Filtered	Filtered	Filtered	9553.37	Filtered	4589.63	7187.78	Filtered	Filtered	Filtered	Filtered	Filtered	27488.9	Filtered
Q5PPH0	Enolase-phosphatase E1	ENOPH_RAT	9135.29	22570	102232	Filtered	26027.3	1649.9	Filtered	13221.6	15821.1	Filtered	Filtered	Filtered	5699.03	53333.8	12604.5	Filtered	8621.89	Filtered	Filtered	42334.7	Filtered
Q5QE79	Aldehyde oxidase 4	AOXD_RAT	11028.1	Filtered	Filtered	19270	271492	91366.7	459859	20452.7	131617	239147	114931	Filtered	4157.5	130820	Filtered	42751.9	Filtered	Filtered	19112.4	Filtered	134940
Q5RKI0	WD repeat-containing protein 1	WDR1_RAT	Filtered	Filtered	6319.7	1	Filtered	Filtered	Filtered	Filtered	6532.42	Filtered	1	Filtered	Filtered	Filtered	Filtered	Filtered	1100.62	Filtered	Filtered	649.607	1
Q5U204	Ragulator complex protein LAMTOR3	LTOR3_RAT	1576.97	Filtered	1298.45	258.621	Filtered	Filtered	Filtered	Filtered	Filtered	Filtered	Filtered	Filtered	Filtered	Filtered	4248.47	Filtered	Filtered	Filtered	Filtered	Filtered	Filtered
Q5U2P2	Immunoglobulin superfamily member 11	IGS11_RAT	5772.35	21327.2	Filtered	17956.1	Filtered	Filtered	Filtered	21892.7	Filtered	Filtered	5785.46	14757	8228.76	3036.31	17157.6	24631.7	7378.21	24060.5	15734.7	12615.5	Filtered
Q5U2Q3	Ester hydrolase C11orf54 homolog	CK054_RAT	18721.1	37890.6	13783.5	25656.5	6663.81	21103.5	16864.2	14845.8	7827.68	17168.5	23561.9	Filtered	32122.4	58559.3	105960	19251.5	13527	45611.4	4092.09	74768.9	3167.65
Q5U2U2	Crk-like protein	CRKL_RAT	3164.69	Filtered	11919.3	3711.99	3458.22	Filtered	Filtered	Filtered	492.594	9788.06	Filtered	Filtered	Filtered	4348.48	6583.12	Filtered	9320.28	5354.98	5882.73	4721.14	Filtered
Q5U2V4	Phospholipase B-like 1	PLBL1_RAT	13986.5	Filtered	Filtered	5659.99	Filtered	Filtered	Filtered	5252.88	Filtered	Filtered	4957.84	10535.1	Filtered	Filtered	Filtered	Filtered	Filtered	Filtered	1	Filtered	Filtered
Q5U367	Multifunctional procollagen lysine hydroxylase and glycosyltransferase LH3	PLOD3_RAT	15000	23099.1	3143.91	13108.9	Filtered	12824.5	21547.3	17171.1	Filtered	Filtered	12833.2	4836.9	Filtered	6059.98	7325.31	30627.1	Filtered	Filtered	Filtered	19155.1	24218.2
Q5XFX0	Transgelin-2	TAGL2_RAT	11158.9	Filtered	4310.12	7482.23	Filtered	2466.08	Filtered	1605.46	45848.9	Filtered	4276.47	3195.05	7368.62	8590.87	Filtered	4334.27	6311.01	6433.51	8630.05	20379.6	Filtered
Q5XHZ0	Heat shock protein 75 kDa, mitochondrial	TRAP1_RAT	Filtered	Filtered	63325.4	127458	Filtered	14706.4	Filtered	38851.2	190088	Filtered	107601	11493.2	106527	133927	58003.8	44122.8	15751.6	11142.2	Filtered	165167	Filtered
Q5XI29	Cleavage and polyadenylation specificity factor subunit 7	CPSF7_RAT	1.90949e+06	4142146	589654	2035084	2.90658e+06	2983419	3203061	2.1576e+06	1139406	2.33638e+06	1.3261e+06	2.87957e+06	1.46534e+06	1.26432e+06	2.54815e+06	5820372	2179730	2.92212e+06	2848184	1.45726e+06	4.16063e+06
Q5XI43	Matrix remodeling-associated protein 8	MXRA8_RAT	3466978	6764189	1.78236e+06	2881654	4.87904e+06	3351615	3.88186e+06	3.68917e+06	2.09085e+06	5612693	2265397	3.98191e+06	2.60542e+06	3.11007e+06	5468541	4.57694e+06	3.64485e+06	3287336	2.33167e+06	3683569	4180343
Q5XI73	Rho GDP-dissociation inhibitor 1	GDIR1_RAT	32354.9	Filtered	Filtered	35393.2	Filtered	7045.91	68642	Filtered	78049.3	Filtered	23696.6	72119.3	21653.4	21607.9	38342.4	316.818	Filtered	599.484	13767.5	8332.04	1
Q5XIE8	Integral membrane protein 2B	ITM2B_RAT	23969.4	28076	17129	15441.3	24004.3	29322	17770.9	13221.6	8380.98	24154.4	16263.2	22469.3	16137.3	12114.3	25502.3	48071.7	24969.2	35627.4	44563.6	18959.1	49771.7
Q5XIM9	T-complex protein 1 subunit beta	TCPB_RAT	Filtered	Filtered	Filtered	1754.85	Filtered	Filtered	Filtered	Filtered	Filtered	Filtered	911.853	Filtered	Filtered	Filtered	3049.66	Filtered	Filtered	996.387	Filtered	1	Filtered
Q5ZQU0	Sushi, nidogen and EGF-like domain-containing protein 1	SNED1_RAT	21978.7	41946.7	9429.49	17706.6	16863.8	12536	10892.6	44339.9	12466.5	35042.6	19924.3	32085.5	27441.2	42911	68536.9	48631.9	27540.8	60252	8931.69	74953.6	17291.2
Q62632	Follistatin-related protein 1	FSTL1_RAT	23110.6	60568.6	14072.7	33340.1	35109	25533.6	31890.6	20149.2	18226	51146	15371.4	40405.8	22058.6	16545.3	59363.9	42327.4	44890.4	50963.3	36757.7	22496	54795.1
Q62635	Mucin-2 (Fragment)	MUC2_RAT	115653	Filtered	27046.6	1755.8	Filtered	6182.02	Filtered	24787.9	10089.4	Filtered	9874.42	72671.2	1	Filtered	Filtered	19196.1	Filtered	Filtered	Filtered	Filtered	41386.7
Q62638	Golgi apparatus protein 1	GSLG1_RAT	32947.2	76992.1	83896.4	33611.1	97332.3	75814.1	74695.3	111879	29319.6	3137.5	22686.5	73667.7	32206.1	76101.9	28481.9	53211.5	7004.32	5468.4	8315.07	27418	8363.64
Q62687	Sodium-dependent neutral amino acid transporter B(0)AT3	S6A18_RAT	Filtered	Filtered	440.17	2628.71	6590.13	9450.94	Filtered	4493.35	Filtered	Filtered	4062.38	1562.04	11053.4	2550.63	Filtered	4545.02	8140.69	651.078	9087.23	Filtered	13330.2
Q62714	Neutrophil antibiotic peptide NP-4	DEF4_RAT	158367	320011	291018	319421	507172	388592	438700	251934	222366	757492	267005	352590	616551	329988	189010	336561	525158	273386	719384	498200	368090
Q62740	Secreted phosphoprotein 24	SPP24_RAT	437684	492823	806967	228145	949717	382182	206717	519552	132076	463764	274295	349978	296583	493053	130992	550943	639674	343612	544510	384063	589987
Q62786	Prostaglandin F2 receptor negative regulator	FPRP_RAT	25833.6	19791.6	33712.4	14909	70476.8	25437.7	38609	15513.1	50990.5	18721.6	16838.6	5925.59	38663.2	22242.3	Filtered	19385.9	47264.3	18234.5	23175.5	17704	37216.7
Q62812	Myosin-9	MYH9_RAT	6810.84	Filtered	5260.5	10412.5	Filtered	7284.67	10092.5	3708.28	19501.3	Filtered	8432.64	Filtered	Filtered	5597.53	15476.5	Filtered	6852.22	9877.39	5271.31	11466.5	Filtered
Q62867	Gamma-glutamyl hydrolase	GGH_RAT	414051	978875	220198	631805	685196	689011	463518	752152	371173	666537	369240	695090	454579	449914	653256	1.08088e+06	893602	1160627	1057643	538698	932378
Q62893	Anti-Muellerian hormone type-2 receptor	AMHR2_RAT	Filtered	Filtered	3718.23	Filtered	13370.4	6872.15	3935.57	5238.5	3367.94	Filtered	9000.99	Filtered	2499.75	3479.12	11794.7	7968.19	2785.28	17690.6	9976.8	4230.44	3626.55
Q62894	Extracellular matrix protein 1	ECM1_RAT	Filtered	Filtered	Filtered	Filtered	Filtered	Filtered	7661.55	Filtered	5008.86	Filtered	Filtered	Filtered	Filtered	Filtered	Filtered	Filtered	Filtered	Filtered	Filtered	Filtered	Filtered
Q62920	PDZ and LIM domain protein 5	PDLI5_RAT	Filtered	10447	564838	Filtered	101418	52156.7	3787.93	36543.2	22977.2	Filtered	10988.8	Filtered	5469.03	13796.6	Filtered	Filtered	7646.3	Filtered	5060.07	6042.3	Filtered
Q62930	Complement component C9	CO9_RAT	167686	324986	168473	98570.9	153289	206676	275849	145873	268155	226890	160501	278672	142037	394490	143382	75329.4	396615	59037.6	317536	246058	160580
Q62946	Melanoma-derived growth regulatory protein	MIA_RAT	30629.4	41603.9	19146	18666.7	Filtered	Filtered	Filtered	25553.2	13476.6	Filtered	12598.2	1	21846.4	Filtered	Filtered	106546	9675.43	31389.2	13460.8	1	60438.1
Q62975	Protein Z-dependent protease inhibitor	ZPI_RAT	5947.28	Filtered	10831.9	12400.2	16649.5	31728.8	86650.9	Filtered	2172.96	38183.9	15930.9	28750.6	16448.9	14961.4	43736.8	Filtered	54309.3	19799.3	28084.9	19089.3	28024.9
Q63041	Alpha-1-macroglobulin	A1M_RAT	936913	3.10856e+06	315494	1.50489e+06	1.29423e+06	1.48508e+06	1.70208e+06	1.45215e+06	749624	1.83773e+06	1.05967e+06	3.32018e+06	1.214e+06	867130	2.20576e+06	3.15339e+06	1.08088e+06	2.0435e+06	1.64173e+06	1220773	2.6831e+06
Q63060	Glycerol kinase	GLPK_RAT	Filtered	Filtered	Filtered	5347.28	Filtered	1.00249	Filtered	Filtered	Filtered	Filtered	1	Filtered	1	Filtered	Filtered	Filtered	Filtered	1.48299	Filtered	1814.81	Filtered
Q63083	Nucleobindin-1	NUCB1_RAT	83360.8	132339	42698.6	87007.4	75936.4	80203.5	59169.6	95176.6	26876.8	106432	43648.7	109528	64057.4	36166.5	64453.1	198618	58164.3	177156	71457	65194.8	218044
Q63148	Chordin	CHRD_RAT	5847.22	Filtered	Filtered	8015.7	Filtered	5582.43	Filtered	Filtered	1684.85	21452.3	2317.72	14105.2	Filtered	Filtered	Filtered	Filtered	6634.2	8310.01	13691	9239.61	14837.5
Q63149	Cadherin-4 (Fragment)	CADH4_RAT	307307	658944	106649	349675	807908	484273	439734	322068	191589	811268	256148	532556	371526	413914	619586	364197	511693	497709	532339	310011	513503
Q63207	Coagulation factor X	FA10_RAT	1573779	1.59411e+06	691692	473366	916207	428373	320639	869223	120940	1.36084e+06	1.44438e+06	1.01395e+06	455595	501963	685574	1.52377e+06	1.48657e+06	961174	308304	1355346	298144
Q63257	Interleukin-4 receptor subunit alpha	IL4RA_RAT	2.28809e+06	3.22992e+06	1.33809e+06	2.17895e+06	3.76964e+06	3125171	2.76749e+06	3.21507e+06	2.58559e+06	3.31964e+06	1.90174e+06	1.9673e+06	2.79438e+06	3.37083e+06	3.73161e+06	4.41184e+06	3983992	4953788	5.27897e+06	3.38778e+06	4.61991e+06
Q63270	Cytoplasmic aconitate hydratase	ACOC_RAT	4670.27	Filtered	10778.9	7419.79	Filtered	Filtered	Filtered	4387.25	Filtered	4742.12	1	2.38018	6228.46	7185.79	15561.6	4797.72	2.85361	10735.4	Filtered	6637.85	Filtered
Q63313	Lipopolysaccharide-binding protein	LBP_RAT	56228.8	22302.7	42017.7	64099.5	83777	93044.8	252162	28881.2	150142	45774.7	63239.9	30417.4	126488	97814.8	20121.6	21421.2	60175.7	8835.92	41805.2	71560	41604.9
Q63317	Lymphocyte antigen 6B	LY6B_RAT	1.00727e+06	2.31331e+06	794635	166991	521983	638073	420273	68814.1	238073	346226	140289	432058	259072	214427	449037	200173	530812	226393	875746	152846	629042
Q63357	Unconventional myosin-Id	MYO1D_RAT	Filtered	16457.2	Filtered	1465.2	10086	16839.3	Filtered	1666.76	6557.73	Filtered	6947.67	11758.2	13946.1	7900.69	Filtered	6760.98	Filtered	Filtered	15292.9	5123.73	7323.32
Q63416	Inter-alpha-trypsin inhibitor heavy chain H3	ITIH3_RAT	96696.5	135081	152733	53004.9	178396	199977	360993	138768	94112.2	246782	126853	222874	93505.9	91892.1	84667.8	96155.4	330061	98545.1	226122	90440.2	220086
Q63467	Trefoil factor 1	TFF1_RAT	2.71042e+06	3.69133e+06	872923	718594	1.95321e+06	1.24007e+06	2.39969e+06	1.28872e+06	496719	2.80358e+06	518826	1.83639e+06	922077	440407	2.20897e+06	2997583	2.31465e+06	2049548	2.39555e+06	1.95373e+06	2.99809e+06
Q63475	Receptor-type tyrosine-protein phosphatase N2	PTPR2_RAT	Filtered	17070.4	Filtered	Filtered	31657.9	16910.9	1274.82	2248.52	2017.87	Filtered	Filtered	2070.76	5793.63	8506.4	5676.73	Filtered	3136.42	5860.13	Filtered	3136.67	884.989
Q63514	C4b-binding protein alpha chain	C4BPA_RAT	11954.6	41710.4	34282.6	11789.1	27552.9	29563.6	17877.4	56728.5	11504.7	32422.2	19174	44672.9	35713.4	54651.7	23229.9	22089.8	10759.6	22269.8	10063.2	35032.9	5453.29
Q63515	C4b-binding protein beta chain	C4BPB_RAT	4864.56	Filtered	4281.28	7446.61	Filtered	Filtered	2463.09	5987.73	2576.88	8370.43	Filtered	Filtered	3218.81	Filtered	5056.05	6289.26	Filtered	Filtered	7889.8	9384.79	10668.2
Q63530	Phosphotriesterase-related protein	PTER_RAT	55858.4	41006.2	41584	112151	18063.3	56230.8	30270.3	33382.1	14759.1	42220.5	67087.9	19921.3	153278	76953.3	282533	63775.7	32527.3	107382	38049.7	77750.6	17771.7
Q63556	Serine protease inhibitor A3M (Fragment)	SPA3M_RAT	29615.3	94027.9	99110.6	116191	110146	104315	62812.5	185939	45747.9	108707	41118.8	62804	106894	244639	47698.1	154354	246644	136357	206323	145752	73214.6
Q63598	Plastin-3	PLST_RAT	9146.26	Filtered	814.237	7371.94	Filtered	6801.57	Filtered	Filtered	16751.7	10171.3	4802.58	Filtered	7061.64	10280	15588.7	Filtered	Filtered	5682.01	14793.8	5319.5	2048.19
Q63621	Interleukin-1 receptor accessory protein	IL1AP_RAT	113939	271837	110678	136547	194269	191409	127342	145228	129897	207886	104162	181450	115783	155122	230035	196167	204538	181830	288283	204543	198885
Q63678	Zinc-alpha-2-glycoprotein	ZA2G_RAT	40254.8	36995.6	205652	44307.5	40432.4	71245.2	73219.4	60037.8	80113	41850.9	36434	49345.3	33602.3	82631.2	20713.8	63392.3	147198	46861	95013.2	28683.6	51673.8
Q63691	Monocyte differentiation antigen CD14	CD14_RAT	385114	342373	276451	368274	243499	124734	140056	181291	197829	362846	118056	329548	230813	274858	617606	317945	581448	396489	504180	585746	338138
Q63716	Peroxiredoxin-1	PRDX1_RAT	116148	57136.5	75073.3	155319	31297.6	50742	48451.2	70859.6	180978	51524	139322	32802.7	106761	89895	322832	103472	98327.3	255586	62855.2	178769	36404.4
Q63751	Vomeromodulin	VOME_RAT	75079.3	65399	6528.46	22123.9	103202	3251.48	Filtered	47918.8	19897.4	82520.3	47718.2	271155	385.445	53980.8	16002.4	101497	29402.6	58602.4	235407	1	598960
Q63768	Adapter molecule crk	CRK_RAT	11110.5	Filtered	65451.5	Filtered	Filtered	2547.43	Filtered	11082.6	Filtered	Filtered	Filtered	Filtered	9941.7	Filtered	6472.45	4953.43	8223.85	Filtered	Filtered	2633.24	Filtered
Q63772	Growth arrest-specific protein 6	GAS6_RAT	36639.3	136161	27933.9	58748.6	84282.3	88705.4	Filtered	56039.5	38345.2	70953.1	38700.7	66227.8	63874.7	45694.7	53217.5	118485	46161.6	99377.5	72137.9	62023.8	121329
Q63797	Proteasome activator complex subunit 1	PSME1_RAT	15189.6	Filtered	9049.27	25325.6	Filtered	2028.38	Filtered	Filtered	47055.3	15732.2	19080	7335.8	20314.7	17232	32210.9	7037.13	7339.62	32884.8	16135.6	37075.1	Filtered
Q64119	Myosin light polypeptide 6	MYL6_RAT	26994	364193	12460.1	26484.9	4813	4716.48	Filtered	20425.2	86531	123287	47852.6	20456.2	32851.8	23029.9	23375.7	25680.3	21497.1	40320.7	19439.1	29673.8	29875.3
Q641X3	Beta-hexosaminidase subunit alpha	HEXA_RAT	78979	81727.5	50327.6	65259.9	95831.7	45892.6	40543.1	75939	51359.3	63665.9	47294.8	73402.1	71511.1	41429.6	16061.1	119392	93947.2	78628.2	108170	56144.3	129404
Q641Z6	EH domain-containing protein 1	EHD1_RAT	5698.26	Filtered	1500.2	1805.43	26727.4	24452.8	Filtered	Filtered	11644.6	Filtered	3750.96	1	4462.35	3173.51	1.25925	7396.88	9124.53	4219.96	11070.7	4145.91	5054.28
Q641Z7	Acid sphingomyelinase-like phosphodiesterase 3a	ASM3A_RAT	Filtered	12276.2	4721.83	5976.05	1587.08	7528.12	6785.4	4983.68	8293.71	5656.82	5027.59	10683.7	5719.51	3296.97	3603.08	11721.3	1	10032.3	9643.74	4684.95	12248.7
Q64230	Meprin A subunit alpha	MEP1A_RAT	441585	896929	278608	1197584	890035	695365	549920	617119	367614	1531191	334465	831336	574867	424257	840314	1.01085e+06	846567	803382	967149	493656	2323023
Q64240	Protein AMBP	AMBP_RAT	6802821	7.76209e+06	11035707	2.40186e+06	7188174	5.77943e+06	4059731	8795503	2.73805e+06	4.39078e+06	4.91284e+06	5611137	4980042	9258068	4931571	6.18366e+06	4879685	4.88014e+06	3767433	5326231	3.17679e+06
Q64268	Heparin cofactor 2	HEP2_RAT	24719.1	Filtered	11597.4	10301.2	Filtered	Filtered	99009.2	9776.21	63808.9	29621.8	31395.2	31628.4	7092.21	9674.63	31359.9	33317.7	101473	27507.4	51176.4	14138.9	38408.6
Q642A7	Protein FAM151A	F151A_RAT	217935	559889	159769	378814	375197	323813	267226	222265	180975	450067	117504	409589	342882	234952	462796	563247	399459	610940	838175	209041	869467
Q64319	Neutral and basic amino acid transport protein rBAT	SLC31_RAT	54623.3	242241	38529.9	79015.6	307198	433289	53687.4	59275.9	116861	45200	80197.4	117997	316614	89577.4	71495.9	119229	206726	90485.8	189823	131083	387030
Q64335	Killer cell lectin-like receptor subfamily G member 1	KLRG1_RAT	1526.67	4045.11	Filtered	4461.04	1062	1053.58	Filtered	3464.02	3302.35	7686.57	4241.97	Filtered	1587.68	5584.96	5805.9	6984.29	5021.94	11240.6	5830.37	16649.1	Filtered
Q64537	Calpain small subunit 1	CPNS1_RAT	Filtered	Filtered	Filtered	Filtered	Filtered	Filtered	Filtered	Filtered	18223.4	Filtered	Filtered	Filtered	Filtered	518.445	Filtered	Filtered	Filtered	Filtered	Filtered	Filtered	Filtered
Q64565	Alanine--glyoxylate aminotransferase 2, mitochondrial	AGT2_RAT	17210.9	164609	31522.9	33336.6	Filtered	97801.8	83233.1	26482.6	Filtered	39502.6	33997.9	2520.55	29311.4	32406.4	63738.6	33973.8	Filtered	28146.7	Filtered	37290.6	Filtered
Q64573	Liver carboxylesterase 4	EST4_RAT	117944	163831	344772	199162	367988	278956	642216	164320	166463	175754	187125	232397	174718	244896	128599	94624.8	399590	102313	178806	121986	130158
Q64602	Kynurenine/alpha-aminoadipate aminotransferase, mitochondrial	AADAT_RAT	86201.2	29112.7	27468.3	347035	38257.4	43911.5	16397.5	53917	13454.4	81002	229591	Filtered	298376	149013	428059	93659.5	82304	462069	37048.7	264918	51510.3
Q64649	Phosphorylase b kinase regulatory subunit alpha, skeletal muscle isoform	KPB1_RAT	Filtered	4265.82	12702.2	Filtered	4166.91	1860.21	Filtered	4691.81	2552.55	5808.58	5963.43	Filtered	Filtered	20265.3	Filtered	Filtered	18241.6	Filtered	Filtered	Filtered	Filtered
Q65Z14	Oncostatin-M-specific receptor subunit beta	OSMR_RAT	5538.86	Filtered	11496.1	4114.3	Filtered	Filtered	1	32740.3	Filtered	Filtered	Filtered	Filtered	Filtered	Filtered	4440.31	6454.12	Filtered	1796.67	5835.5	4652.76	Filtered
Q66H12	Alpha-N-acetylgalactosaminidase	NAGAB_RAT	35387.3	51877.7	31824.9	47207.6	55609.9	69334.8	16206.1	48867.8	45670.1	30626	13411.9	49554.8	26730.1	21947.5	8260.06	61650.7	93276.9	39988.3	118457	13286.2	72852.3
Q66HD0	Endoplasmin	ENPL_RAT	14682.7	6947.84	Filtered	25826.8	6218.53	14225.6	2344.36	10921.1	15058	Filtered	19045.2	3747.54	30993.2	25377.9	22425.1	38627.7	27010.7	21309.6	Filtered	71918.8	15875.3
Q66HG4	Aldose 1-epimerase	GALM_RAT	36075.4	16111.1	120619	66130.2	23031.3	32083.1	43779.4	30562.3	18565.4	17239.1	47417.7	Filtered	55188.6	49938.8	151845	56918.7	19972.4	69708.7	17192.4	56659	9307.14
Q66HS7	PDZ and LIM domain protein 3	PDLI3_RAT	18580.4	21184.8	468218	12752	430265	215778	98265.1	71706.6	70722.5	21777	39296.7	36316.6	28040.9	85952.1	1.16096	30951.2	1.77516	17692.6	72951.2	25056.5	9258.97
Q675A5	Group XV phospholipase A2	PAG15_RAT	14766.6	50473.1	15562.8	43696.5	32100.5	46559.1	31989.6	39949.9	29366.7	49877.1	29706.6	52590.4	40795	29480.2	25499	68340	18702.4	47915.8	10051.5	52733.5	64433.7
Q68FP1	Gelsolin	GELS_RAT	3644593	8466154	4712430	1.69274e+06	10193164	6393306	3365275	8.23102e+06	1.73175e+06	7859510	3.09379e+06	5.30092e+06	4.40687e+06	6315858	8.00166e+06	6.09386e+06	6.64693e+06	6552230	3765472	6048368	4.06091e+06
Q68FQ0	T-complex protein 1 subunit epsilon	TCPE_RAT	Filtered	649.463	Filtered	5748.79	Filtered	Filtered	Filtered	Filtered	Filtered	Filtered	1651.24	Filtered	Filtered	978.034	7664.42	2840.59	Filtered	6780.31	Filtered	5415.99	Filtered
Q68FQ2	Junctional adhesion molecule C	JAM3_RAT	49915.2	132314	37517	52845.4	80937.4	96752.7	88273.4	53738.5	31264.2	75505.2	44741.1	60861	83150.4	58893.2	85971.5	86395.7	75614.2	55963.8	112588	78075.6	108390
Q68FR8	Tubulin alpha-3 chain	TBA3_RAT	Filtered	Filtered	Filtered	2554.43	Filtered	Filtered	Filtered	Filtered	Filtered	Filtered	6108.95	Filtered	6048.82	14526.8	Filtered	Filtered	Filtered	1.80815	Filtered	53985.5	Filtered
Q68FR9	Elongation factor 1-delta	EF1D_RAT	Filtered	Filtered	51742.4	11581.2	18026.4	11784	3649.7	2437.13	11642.5	Filtered	9789.79	Filtered	9664.48	18190.6	Filtered	Filtered	2269.38	4391.13	Filtered	10941.4	Filtered
Q68FS4	Cytosol aminopeptidase	AMPL_RAT	Filtered	Filtered	12086.4	14103.9	Filtered	10246.6	3407.38	Filtered	5809.05	4687.16	Filtered	Filtered	8523.25	3645.72	25295.3	2381.51	3141.08	29602	Filtered	1	4.22382
Q68FT3	Pyridine nucleotide-disulfide oxidoreductase domain-containing protein 2	PYRD2_RAT	Filtered	Filtered	13139.1	13049.7	Filtered	Filtered	Filtered	Filtered	Filtered	Filtered	12429	Filtered	Filtered	Filtered	26638	Filtered	Filtered	16557.5	Filtered	27702.9	Filtered
Q68FU3	Electron transfer flavoprotein subunit beta	ETFB_RAT	Filtered	Filtered	2699.07	5250.56	Filtered	Filtered	Filtered	Filtered	13632.2	Filtered	Filtered	Filtered	Filtered	Filtered	9279.06	Filtered	Filtered	16964.6	Filtered	Filtered	Filtered
Q68FU8	SURP and G-patch domain-containing protein 1	SUGP1_RAT	46929.3	Filtered	Filtered	Filtered	28652.6	146402	Filtered	Filtered	129323	Filtered	Filtered	118139	64254.7	44160.7	65202.6	35531.7	Filtered	Filtered	Filtered	36790.8	Filtered
Q68G31	Phenazine biosynthesis-like domain-containing protein	PBLD_RAT	2112.78	Filtered	Filtered	15440.7	Filtered	6323.46	Filtered	4739	3078.84	Filtered	15164.5	Filtered	14458.3	17300.7	Filtered	678.316	Filtered	Filtered	Filtered	24059.5	1973.26
Q68H95	Replication initiator 1	REPI1_RAT	3.10239e+06	Filtered	1.32993e+06	3716913	976794	3.63981e+06	2.0031e+06	5.81903e+06	50267.2	4.55344e+06	625335	6882419	362531	Filtered	1.70983e+06	5784019	6.21218e+06	3.66596e+06	6.11444e+06	236170	3.58855e+06
Q6AXR4	Beta-hexosaminidase subunit beta	HEXB_RAT	258310	169396	92733.8	136740	179205	127047	80660.4	116935	108452	128568	76828.3	165229	100389	64372.8	104904	242674	173227	136716	229516	101337	210173
Q6AXS4	Renin receptor	RENR_RAT	19540.3	18216.4	8538.75	31119.5	46847.6	49759.9	24082.5	30681.8	21924	70924.7	24126.4	48046.2	32464.6	16337.5	54464.8	30317.1	45125.4	61500.5	22040.1	24674.5	58649.2
Q6AXX6	Peroxiredoxin-like 2A	PXL2A_RAT	11943.9	Filtered	Filtered	Filtered	Filtered	Filtered	Filtered	Filtered	Filtered	Filtered	637.406	Filtered	Filtered	9507.08	Filtered	Filtered	Filtered	Filtered	21496.5	35234.2	Filtered
Q6AY43	Cytoplasmic dynein 2 light intermediate chain 1	DC2L1_RAT	Filtered	336357	Filtered	187589	35777.8	2970.1	Filtered	8055.58	11347.2	3893664	Filtered	Filtered	Filtered	753.816	194863	Filtered	72095.1	Filtered	452935	326457	6.2107e+06
Q6AYC4	Macrophage-capping protein	CAPG_RAT	16345.3	7527.97	33495.8	9589.16	10222.3	10206.2	11206.6	8307.34	14755	13801.1	14466.4	17334.4	15486.9	10612.3	8009.3	11188.3	14803.3	4853.29	12722.9	6061.13	10067.7
Q6AYD4	Endothelial cell-selective adhesion molecule	ESAM_RAT	348744	752085	240180	366904	614970	441942	445430	325999	304543	563154	265062	443593	348626	334539	444467	754346	761613	609187	1.00701e+06	485887	678867
Q6AYE5	Out at first protein homolog	OAF_RAT	33021.3	53516.9	21172.2	20514.1	26241.7	34215.2	33895.3	30254.2	16956	36572	26998.5	41574.4	28670.1	18017.2	45931.3	66874.2	39937.8	50962.5	38541.3	32971.6	55356.7
Q6AYL6	Mitochondria-eating protein	MIEAP_RAT	6207.88	Filtered	Filtered	Filtered	Filtered	4343.06	Filtered	Filtered	Filtered	Filtered	Filtered	Filtered	Filtered	Filtered	Filtered	Filtered	Filtered	Filtered	14523.5	Filtered	Filtered
Q6AYP5	Cell adhesion molecule 1	CADM1_RAT	52350.1	94744.4	44234.6	101188	67070.1	61685	37118.4	51726	27838.9	102685	33462.8	55044.7	48509.1	30262.7	82117.6	105751	102574	93281.9	139567	46801.7	103585
Q6AYQ8	Acylpyruvase FAHD1, mitochondrial	FAHD1_RAT	Filtered	Filtered	Filtered	17614.9	Filtered	Filtered	Filtered	Filtered	2832.36	Filtered	10089.2	Filtered	6634.57	2809.09	24633.5	Filtered	Filtered	Filtered	Filtered	9425.85	Filtered
Q6AYR9	Tetraspanin-1	TSN1_RAT	28407.1	50125.9	7588.93	9103.37	Filtered	13223.7	4206.07	3762.34	18193.9	Filtered	6543.42	53091.4	11670	3333.61	7573.64	16173.6	22137.3	12218.5	20300.3	10432.6	8145.4
Q6AYS4	Plasma alpha-L-fucosidase	FUCO2_RAT	2700.74	Filtered	1753.78	695.928	Filtered	Filtered	Filtered	Filtered	Filtered	Filtered	Filtered	Filtered	Filtered	Filtered	Filtered	3979.69	Filtered	Filtered	Filtered	Filtered	Filtered
Q6AYS7	Aminoacylase-1A	ACY1A_RAT	113349	47700.5	70149.3	351034	30512.2	44706.6	53433.3	103098	20621	48769	239676	21326.6	169109	199194	757171	174105	81366.1	407722	71802.2	304165	43165.3
Q6AYT0	Quinone oxidoreductase	QOR_RAT	Filtered	1284.05	Filtered	5693.74	3876.23	14232.4	13951.7	Filtered	6528.45	4515.49	4429.42	Filtered	30857.9	2019.9	151546	907.746	21168.6	6790.63	12120.8	7671.93	6506.95
Q6AYT8	Myelin protein zero-like protein 1	MPZL1_RAT	86658.6	149251	65094.7	72348.1	107530	92665.1	56935.4	71997	38470.5	99176.9	51356.1	88383.3	54321.5	40609.5	81099	136910	168294	102583	177036	70589.2	131108
Q6AYZ1	Tubulin alpha-1C chain	TBA1C_RAT	72131.5	42477.2	36833.8	122644	24825.1	25969.2	17153.1	30040.9	176975	33647.2	87072.5	43628.2	123083	99813	145086	39057.3	63989.6	114352	41750.1	174655	38272.7
Q6DGG1	Protein ABHD14B	ABHEB_RAT	434778	546991	850030	926312	440340	376527	361679	371522	218303	602030	332034	361599	486614	270760	1.15254e+06	567096	527018	701804	627528	460050	453750
Q6IE49	Serine protease inhibitor Kazal-type 2	ISK2_RAT	39959.1	Filtered	11066	Filtered	4402.27	10557.4	Filtered	16783.5	8127.2	Filtered	37526.1	Filtered	22799.8	Filtered	Filtered	27169.1	Filtered	Filtered	92078.1	26286.8	Filtered
Q6IE51	Serine protease inhibitor Kazal-type 7	ISK7_RAT	31322.8	189211	163851	45621.9	196172	197629	103794	64258.6	22064.6	58390.3	32920.1	190947	79225.9	110094	101093	52914.8	35396.8	72826.9	23318.6	96714.6	55396.1
Q6IE52	Murinoglobulin-2	MUG2_RAT	34019.2	35758.2	14218	48642.6	27240.4	34136.2	45375.5	20157	22092.4	74060	20542.9	96303.1	213035	7340.14	34135.6	35855.5	92689.6	41301.7	74858.2	6104.82	51164.7
Q6IFV1	Keratin, type I cytoskeletal 14	K1C14_RAT	71514.4	Filtered	Filtered	40682.4	Filtered	Filtered	Filtered	Filtered	7087.85	11445.9	14516.3	58941.2	6806.81	20630.3	43897.2	Filtered	37369.2	26113.5	11567.7	15186.1	9457.31
Q6IFW6	Keratin, type I cytoskeletal 10	K1C10_RAT	2068.15	29518.5	24882.5	29915.4	24689	Filtered	15624.8	9922.46	33534.7	19683	32083.4	197152	Filtered	9195.12	7581.02	14632.7	1512.5	16066.1	16464	30136.8	14020.4
Q6IG01	Keratin, type II cytoskeletal 1b	K2C1B_RAT	29618.2	58786.5	2670.78	26501.6	62799.4	Filtered	1	3204.77	12553.9	8076.38	16837.1	113837	1544.9	9695.31	2482.43	20940.9	1177.25	26526	19420.3	38173.8	13649.7
Q6IG02	Keratin, type II cytoskeletal 2 epidermal	K22E_RAT	1893.92	22880.9	Filtered	5836.42	12665.6	Filtered	9472.69	Filtered	Filtered	Filtered	Filtered	131196	Filtered	Filtered	2661.82	Filtered	Filtered	5543.96	7802.4	Filtered	Filtered
Q6IMF3	Keratin, type II cytoskeletal 1	K2C1_RAT	51561.8	122403	356994	200612	584507	40241.9	16679.4	39882.8	20330.6	13277.7	281521	692223	7258.6	378425	67743.9	43864.1	9870.46	57165.1	455148	301860	13054.6
Q6IMY8	Heterogeneous nuclear ribonucleoprotein U	HNRPU_RAT	Filtered	Filtered	Filtered	Filtered	Filtered	Filtered	Filtered	Filtered	28068.3	Filtered	Filtered	Filtered	Filtered	Filtered	Filtered	Filtered	Filtered	Filtered	Filtered	1946.77	Filtered
Q6IRK9	Carboxypeptidase Q	CBPQ_RAT	674540	2.10177e+06	805966	1.06624e+06	2426340	1.93699e+06	1.30144e+06	1002670	1.86742e+06	1.43397e+06	556236	1.01654e+06	770659	782078	853142	1.96729e+06	2.02742e+06	1.26863e+06	2.41897e+06	777493	1.63863e+06
Q6IUU3	Sulfhydryl oxidase 1	QSOX1_RAT	461858	1.00741e+06	189840	377421	628466	1398196	543079	848186	1.38407e+06	422766	2.79553e+06	380902	1.16603e+06	229636	406241	572254	208709	371280	225079	234905	484061
Q6JE36	Protein NDRG1	NDRG1_RAT	1473.9	Filtered	586.374	Filtered	Filtered	Filtered	1.18756	529.459	7999.77	Filtered	1	Filtered	Filtered	Filtered	Filtered	722.756	1499.28	Filtered	Filtered	4531.59	1
Q6L711	Hyaluronan-binding protein 2	HABP2_RAT	Filtered	14788.6	17704.6	13814.1	26322.8	7080.28	3718.71	12466.3	Filtered	Filtered	5622.63	13988	10658.2	7860.67	Filtered	16039.9	Filtered	Filtered	19932	8565.28	23144
Q6MG60	N(G),N(G)-dimethylarginine dimethylaminohydrolase 2	DDAH2_RAT	Filtered	Filtered	54434.8	Filtered	Filtered	Filtered	Filtered	Filtered	26142.9	Filtered	Filtered	Filtered	Filtered	6246.14	Filtered	Filtered	Filtered	Filtered	Filtered	Filtered	Filtered
Q6MG61	Chloride intracellular channel protein 1	CLIC1_RAT	3544.73	Filtered	23604.8	19923.6	2535.41	8672.95	9781.33	11764.6	Filtered	Filtered	2962.61	Filtered	31264.8	2045.09	44522.6	32202.7	Filtered	28552.1	1816.16	5087.44	3343.6
Q6MG71	Choline transporter-like protein 4	CTL4_RAT	123965	156233	40687.4	91820.3	84626.9	130837	30000.1	57809.2	79069.1	75401.9	75786.4	173105	94903.2	70788.6	81393.5	132426	84634.8	94155.1	108548	95274.6	160112
Q6P502	T-complex protein 1 subunit gamma	TCPG_RAT	Filtered	Filtered	11873.7	30215	2754.69	Filtered	Filtered	7173.58	14089.7	3097.12	33288.2	Filtered	37031.9	30571.1	22459.2	10683.9	10781.6	31018.1	2965.93	41263.2	Filtered
Q6P6R2	Dihydrolipoyl dehydrogenase, mitochondrial	DLDH_RAT	17594.1	Filtered	14304.6	14762.1	Filtered	Filtered	Filtered	3830.69	17001.1	Filtered	13309.7	Filtered	10988.8	9872.97	5673.58	1.08043	Filtered	5101.26	Filtered	7341.32	2.0386
Q6P6S9	Ectonucleoside triphosphate diphosphohydrolase 5	ENTP5_RAT	Filtered	29985.4	17073.9	7466.18	52391.4	44065.9	55293.9	9688.5	Filtered	40264.7	12268.2	14744.4	13925.1	19477.9	21504.4	Filtered	54190.6	Filtered	Filtered	15188.5	12242.8
Q6P6T1	Complement C1s subcomponent	C1S_RAT	Filtered	26874.4	3414.79	Filtered	7888.22	Filtered	Filtered	9170.97	7339.49	27361.5	14928.3	Filtered	2165.87	1352.38	Filtered	Filtered	11269	16005.4	Filtered	1	3238.39
Q6P6V0	Glucose-6-phosphate isomerase	G6PI_RAT	38814.4	14181.7	17512.6	22008.2	4362.22	247877	26872.1	16365.8	31304.4	4066.32	17605.7	7416.31	6461	40480.8	13066.4	11584.2	11452.2	16529.8	2895.39	23391	37607.7
Q6P734	Plasma protease C1 inhibitor	IC1_RAT	57349.2	43974.7	19586.4	9732.38	11429.5	23794.9	74431.6	37251.9	66931	65253	25692.6	44284.2	32566	77284.9	61485.9	35327.2	119336	24139.4	81517.8	37329.5	66898.8
Q6P767	Pituitary tumor-transforming gene 1 protein-interacting protein	PTTG_RAT	248439	1.08272e+06	207372	550110	742961	787160	423182	606253	585424	562256	362407	709355	640337	417769	408814	1.04129e+06	707517	866606	1.02672e+06	554538	1.02346e+06
Q6P7A9	Lysosomal alpha-glucosidase	LYAG_RAT	112979	205610	58385	99382.2	250784	250900	158987	147772	142936	202528	107197	203457	159863	108908	115494	332797	141738	265332	315807	142105	347465
Q6P7Q4	Lactoylglutathione lyase	LGUL_RAT	20196.1	10068.9	19126.1	19915.2	9866.51	Filtered	17125.7	Filtered	Filtered	11921.2	14492.7	Filtered	18898.7	31603.4	28555	Filtered	1	Filtered	Filtered	13494.6	Filtered
Q6P7S1	Acid ceramidase	ASAH1_RAT	42461.7	147410	25116.9	63801.2	118125	105046	65552.1	74349.3	51835.2	86159.1	41113.4	111541	63891.4	34966.2	67982.4	146051	65670.1	86580.3	135531	37343.5	153928
Q6P9T8	Tubulin beta-4B chain	TBB4B_RAT	31390.9	22295.3	13645.1	45032.9	7372.57	10437	9234.97	14128	61315.2	40021.1	32725.4	24808.7	40528.6	33942.7	56323	22383	79780.1	30119.2	54484.8	50201	31452.3
Q6PCU2	V-type proton ATPase subunit E 1	VATE1_RAT	19403.3	20134.8	25334.3	27358.7	Filtered	Filtered	4894.64	17277	31353.5	Filtered	17287.6	Filtered	17394.4	34064.6	Filtered	14266.9	Filtered	18548.6	11340.8	55632.7	Filtered
Q6PEC4	S-phase kinase-associated protein 1	SKP1_RAT	Filtered	Filtered	Filtered	Filtered	Filtered	Filtered	Filtered	Filtered	11639.4	Filtered	Filtered	Filtered	3355.29	Filtered	Filtered	Filtered	Filtered	Filtered	Filtered	Filtered	Filtered
Q6Q0N1	Cytosolic non-specific dipeptidase	CNDP2_RAT	49556.4	12043.2	43881.2	147568	27845.2	26257.2	32392.7	22705.4	45431.9	12987.4	52970.9	8625.14	113446	66831.6	376749	47685.5	20815.7	176479	10766.1	92353.9	9972.6
Q6RUV5	Ras-related C3 botulinum toxin substrate 1	RAC1_RAT	223924	9010.58	9218.34	16869.1	Filtered	Filtered	Filtered	19329.4	50654.1	Filtered	20524.2	59638.7	27821.1	6430.6	24568	Filtered	13275.5	Filtered	9155.22	1286.18	15258.5
Q6RY07	Acidic mammalian chitinase	CHIA_RAT	1051551	764614	824647	155226	402606	289866	408742	206069	131707	990514	159523	221081	329572	812199	392660	284009	371307	195838	592784	597803	1.04692e+06
Q6TMA8	Angiopoietin-related protein 4	ANGL4_RAT	Filtered	74358	13551.4	74497.7	10132.6	63405.5	16353.9	56171	41888.8	Filtered	85264.6	62795.8	35489.4	51178.2	Filtered	Filtered	110097	Filtered	77946.7	60849.1	67421.3
Q6TUD4	Protein YIPF3	YIPF3_RAT	13173891	18295324	7051960	11006756	11544819	9671722	12410740	7110753	2.70551e+06	14794430	10988366	12523697	10043394	8601768	8657588	19348992	14404038	19270438	21183472	11290852	19298166
Q6V0K7	Oncoprotein-induced transcript 3 protein	OIT3_RAT	10839.2	25390.8	13667.8	23757.9	7053.38	5228.88	Filtered	24936.9	13604	21614.5	8905.33	11767.9	12688.9	21817	15243.8	23998	27568.9	9978.03	Filtered	13991.7	Filtered
Q6YFQ1	Cytochrome c oxidase subunit 6B2	CX6B2_RAT	Filtered	Filtered	Filtered	Filtered	Filtered	Filtered	Filtered	Filtered	Filtered	Filtered	Filtered	Filtered	Filtered	Filtered	Filtered	Filtered	Filtered	Filtered	Filtered	18919.8	Filtered
Q711G3	Isoamyl acetate-hydrolyzing esterase 1 homolog	IAH1_RAT	1	Filtered	Filtered	3638.54	Filtered	Filtered	Filtered	Filtered	13801.7	Filtered	10899	Filtered	4925.43	1.19413	30387.7	1.156	1	1812.25	Filtered	8782.63	Filtered
Q71HP2	Protein BHLHb9	BHLH9_RAT	Filtered	Filtered	Filtered	Filtered	Filtered	Filtered	Filtered	Filtered	Filtered	Filtered	54382.9	92691.4	Filtered	Filtered	Filtered	Filtered	Filtered	Filtered	Filtered	Filtered	Filtered
Q76HN1	Hyaluronidase-1	HYAL1_RAT	10013.9	24255.5	21753.3	16988.8	30239.3	18329.8	39482.3	41560.9	22699.9	14832.6	25454.7	Filtered	11992.9	38091.6	30950.8	29616	24735.5	17589.5	11189.7	20316.4	14952.6
Q78P75	Dynein light chain 2, cytoplasmic	DYL2_RAT	21679.4	Filtered	8297.99	7054.45	Filtered	Filtered	Filtered	Filtered	21238.3	Filtered	10654	4311.01	11633.2	4346.12	14587.3	Filtered	6715.48	3836.79	18586.5	29551.2	Filtered
Q793F9	Vacuolar protein sorting-associated protein 4A	VPS4A_RAT	22813.5	33608.7	Filtered	25120.2	21905.2	16379.5	Filtered	19588	5620.8	25126.2	15552.4	33392.6	19840	13216	28086.1	29882.6	39455.4	30505.9	62302.9	31951.7	43776
Q794E4	Heterogeneous nuclear ribonucleoprotein F	HNRPF_RAT	Filtered	Filtered	Filtered	Filtered	Filtered	6973.77	Filtered	Filtered	6835.31	Filtered	Filtered	25370.4	Filtered	Filtered	Filtered	Filtered	Filtered	Filtered	Filtered	Filtered	Filtered
Q794F9	4F2 cell-surface antigen heavy chain	4F2_RAT	7788.39	Filtered	Filtered	27320.5	10722.4	15931	23128	19788.8	17632.1	Filtered	Filtered	18322.5	23168.2	23192.9	29723.3	32406.2	Filtered	50108.2	63019.2	26751.5	21081.8
Q7M0E3	Destrin	DEST_RAT	25405.9	12160	8827.72	15595.9	13275	12070.3	Filtered	3923.93	20370.1	15432	7791.6	16985.4	7171.7	13383.8	Filtered	15085.8	20697.6	12229.1	9893.08	13393.8	23144.1
Q7TP52	Carboxymethylenebutenolidase homolog	CMBL_RAT	16925.9	12169.1	25012.2	8979.45	7458.17	13929.4	11970.7	9959.7	2455.97	Filtered	7046.79	2420.45	10260	7938.71	24786.8	15016.9	4217.32	8256.9	Filtered	12469.8	Filtered
Q7TPB4	CD276 antigen	CD276_RAT	19630	37842.2	8815.22	27452.3	32480.1	18327.5	16931.6	18549.4	18776	39965	9917.54	35077.1	16766.4	13088.9	38634.8	31107.1	21972.3	35902.1	22893	22067.9	30620.3
Q7TQ94	Deaminated glutathione amidase	NIT1_RAT	8074.54	Filtered	64895.1	58449.4	86734.4	Filtered	Filtered	29554.8	63616.9	143704	51353.7	Filtered	49081.2	50691.1	101499	29970.5	41965.1	37641.9	82065.4	47984.8	Filtered
Q7TSW6	Store-operated calcium entry regulator STIMATE	STIMA_RAT	115665	451598	52016.2	392448	216947	125672	201299	219105	53878.1	773680	139296	131796	98039.6	283311	640210	498571	527784	204983	1.28528e+06	495467	1077030
Q80WD0	Reticulon-4 receptor-like 1	R4RL1_RAT	12816.6	Filtered	Filtered	29269.8	24904.8	16155.1	Filtered	16660.6	25971	Filtered	Filtered	Filtered	Filtered	Filtered	37087.5	Filtered	Filtered	Filtered	Filtered	23848.4	28675.2
Q80WD1	Reticulon-4 receptor-like 2	R4RL2_RAT	78114.2	108745	56855.8	108171	88453.4	61048.3	91928.4	78038.5	66100.8	111473	54414.7	88455.2	82682.1	79196.1	107807	170490	113326	112765	107563	115162	135169
Q80WF4	Transmembrane protein 132A	T132A_RAT	Filtered	2046.52	1807.54	7649.06	5433.49	707.882	11870.1	4907.19	4744.56	9560.62	2768.74	4079.83	Filtered	Filtered	29473.5	2903.33	6313.06	6871.27	Filtered	4823.49	6020.93
Q80WK7	Equilibrative nucleoside transporter 3	S29A3_RAT	8240.48	18137.9	7464.65	21285	10067.7	Filtered	4368.9	Filtered	2979.23	Filtered	Filtered	7875.97	17355.1	6263.47	Filtered	Filtered	Filtered	Filtered	Filtered	Filtered	Filtered
Q80WY6	Tumor necrosis factor receptor superfamily member 1B	TNR1B_RAT	10930.9	18554.5	10523.5	7857.84	10072.2	Filtered	1195.53	8646.89	4683.67	11229.5	4934.29	10195.6	6199.92	15389.5	4209.71	5717.71	11224.5	5442.51	15349.1	20485.6	6826.56
Q810F4	Protein FAM3C	FAM3C_RAT	50188.1	68616.5	24089.4	30744.2	41913.4	19359.6	19968.7	33266.4	5008.04	27680.2	17355.3	28667.4	23386.9	11515.8	30012	95412.5	30245.1	56389.5	34254.4	42313.7	50394.5
Q811A2	Bone marrow stromal antigen 2	BST2_RAT	12648.4	28178.9	8770.94	67981.4	31055.9	Filtered	17278.7	33223.3	14868	Filtered	14355.8	36468	Filtered	Filtered	43081.2	8636.57	23791.3	11382.8	13798.6	14374.6	Filtered
Q811A3	Procollagen-lysine,2-oxoglutarate 5-dioxygenase 2	PLOD2_RAT	571.221	7883.7	Filtered	1303.54	899.803	11616.3	Filtered	8521.61	946.857	Filtered	Filtered	Filtered	1410.25	4371.8	2311.71	854.443	Filtered	2193.93	Filtered	2062.85	Filtered
Q811M5	Complement component C6	CO6_RAT	55201.8	69266.5	114789	16735.5	81441	54932	43628.5	64027.6	30502.9	63751.6	26978.7	46991.9	21103.1	89026.2	83836.1	80768.2	52343.4	21661.4	31479.1	67602.8	45311.4
Q811X6	Lambda-crystallin homolog	CRYL1_RAT	28163.4	26729	27906.4	37601.9	12433	31237.8	25385.2	22288.6	14348.3	20175.8	65522.9	Filtered	31187.5	56382	141615	151291	36434	71579.7	25280.6	44259.7	Filtered
Q812E9	Neuronal membrane glycoprotein M6-a	GPM6A_RAT	Filtered	31092.7	Filtered	9195.04	27908.9	63757.8	Filtered	12746	25618	Filtered	23084.6	26075.3	55206.7	Filtered	Filtered	18780.4	47712.2	21730.9	22065.8	36910.6	67525.1
Q8CFN2	Cell division control protein 42 homolog	CDC42_RAT	8891.39	2355.68	Filtered	Filtered	Filtered	6686.63	Filtered	Filtered	14578.8	1992.55	3736.66	8674.97	Filtered	4831.17	Filtered	Filtered	3306.76	8946.1	Filtered	Filtered	3407.83
Q8CG08	Collagen triple helix repeat-containing protein 1	CTHR1_RAT	9898.02	Filtered	16061.9	16542.2	26814.3	7827.58	18165.8	4864.76	5821.75	32619.4	Filtered	Filtered	19837.5	Filtered	7175.53	21188.6	46114.4	17017.3	48237.3	11304.7	40986.8
Q8CG45	Aflatoxin B1 aldehyde reductase member 2	ARK72_RAT	15117.6	Filtered	30697.8	54004.5	58617	7809.16	5104.92	19336.2	6587.41	Filtered	16102.7	Filtered	18212	17224.3	28678	11539.6	8698.12	9115.37	Filtered	14566.6	Filtered
Q8CHN3	WAP four-disulfide core domain protein 2	WFDC2_RAT	1.09105e+06	1.52792e+06	836203	806462	820569	1.04495e+06	491275	926812	514042	871539	538133	974572	508960	522186	765790	1.64823e+06	884258	1.20269e+06	1.12394e+06	827741	1.02728e+06
Q8CHN8	Mannan-binding lectin serine protease 1	MASP1_RAT	14943.8	47680.6	28387.5	17143.3	29680.3	31719.7	28506.2	21975.4	16276.1	33109	16994.3	41458	29351.5	32020.3	Filtered	28537.9	Filtered	30625.5	Filtered	13385.8	Filtered
Q8CIZ5	Deleted in malignant brain tumors 1 protein	DMBT1_RAT	12921.4	Filtered	2739.82	Filtered	13090.9	Filtered	Filtered	5888.69	644.839	4279.22	Filtered	22906.2	2787.04	1677.53	Filtered	Filtered	13512.8	133121	4568.7	3715.67	13496.4
Q8JZQ0	Macrophage colony-stimulating factor 1	CSF1_RAT	36839.2	43888.7	28254.4	13735.8	13424.9	21566	39165.5	33117.6	19193.8	23842	8877.9	30429.4	3223.33	14151.4	29543.6	28026.1	17650.2	25353.9	16288.6	27724.5	23836.4
Q8K3U6	Coagulation factor VII	FA7_RAT	143103	148000	106390	63620.3	217826	135903	82410.9	111737	40996.1	65834.1	53890.1	105416	52732.1	53249.1	36235.5	194192	106250	108299	166582	132138	122738
Q8K3V3	Adhesion G-protein coupled receptor G1	AGRG1_RAT	Filtered	Filtered	Filtered	10513.6	13846.3	5581.45	16095.5	Filtered	Filtered	30018.4	5718.14	Filtered	Filtered	6008.89	Filtered	14743.8	12043.7	18765.2	Filtered	5998.3	Filtered
Q8K4G9	Podocin	PODO_RAT	869.578	51935.3	5272.67	15298.3	17362.2	15546.6	22328.8	8303.55	17195.1	Filtered	4874.32	17352.5	9375.99	23027.1	11743.6	11518.2	9705.65	9045.45	47081.1	7919.7	14207.2
Q8K4I4	BPI fold-containing family A member 1	BPIA1_RAT	92781.5	27645.4	70361.3	33561.6	45720.2	70134.1	2985.9	31460	30739.2	31199.1	34163.6	135378	36917.5	26372	28828.9	26850.1	229455	32066.8	27360	32831.2	30784.8
Q8VD89	Ribonuclease pancreatic gamma-type	RNS1G_RAT	Filtered	Filtered	Filtered	10788.2	69157.7	14234.9	Filtered	14543.9	Filtered	433834	2940.59	18155.8	10016.9	28061.3	183479	49753.4	47142.6	197478	Filtered	27929.8	64660.4
Q8VHJ4	Transmembrane protease serine 11D	TM11D_RAT	Filtered	Filtered	3613.81	705.553	7808.51	1	3580.86	11054.8	Filtered	2946.05	Filtered	Filtered	2660.88	3489.58	Filtered	5785.44	3149.93	2960.19	Filtered	6519.39	Filtered
Q8VI04	Isoaspartyl peptidase/L-asparaginase	ASGL1_RAT	21392.1	Filtered	2668.12	15506.3	4430.15	3708.01	Filtered	331920	5583.21	6543.1	18848.3	Filtered	22939.7	Filtered	180840	6649.38	Filtered	34898.2	5209.66	8793.56	5169.89
Q8VIF7	Methanethiol oxidase	SBP1_RAT	55562.2	1	15032.3	36012.5	25229.1	20778.5	23723.9	17337.2	14054.9	Filtered	30698.4	Filtered	33624	33938.6	90614	38099.6	21246.1	60645.5	37055.9	45658.6	22166.8
Q91XN4	BMP and activin membrane-bound inhibitor homolog	BAMBI_RAT	41323.6	126657	28323.5	19440	60662.8	28039.4	92004.2	28008.3	1	55240.9	15225.6	49140.1	22250.8	14823.2	3987.68	44124.9	43290	51550.1	95428.4	36939.7	70966.1
Q91ZN1	Coronin-1A	COR1A_RAT	11157.8	Filtered	Filtered	3508.39	Filtered	1818.42	Filtered	Filtered	Filtered	5859.68	Filtered	3777.22	Filtered	Filtered	Filtered	Filtered	4060.77	Filtered	Filtered	Filtered	11934.7
Q91ZS3	45 kDa calcium-binding protein	CAB45_RAT	Filtered	241.332	Filtered	3803.07	Filtered	5022.47	Filtered	4654.14	4898.93	7736.62	3181.55	8568.02	5067	4117.58	1218.76	7259.98	25535.5	6705.48	8170.43	3615.71	4384.77
Q91ZW6	Trimethyllysine dioxygenase, mitochondrial	TMLH_RAT	850.924	Filtered	4717.68	22913.7	Filtered	Filtered	Filtered	10740.9	1742.76	Filtered	10091.7	Filtered	9331.99	9033.91	100457	Filtered	Filtered	12229.7	Filtered	17210.4	Filtered
Q920A6	Retinoid-inducible serine carboxypeptidase	RISC_RAT	71602.5	177943	95135.4	156266	351569	335851	141982	136632	162482	203452	79441.5	167852	140118	99065.1	162454	357843	271192	130608	263103	95431	231918
Q920G2	Na(+)/H(+) exchange regulatory cofactor NHE-RF2	NHRF2_RAT	37392.5	39033.6	Filtered	260787	27214.2	46455.4	1644.94	2030.37	565540	Filtered	91228.1	399504	83645	177126	192829	146302	652660	70287.9	229964	104967	Filtered
Q920J4	Thioredoxin-like protein 1	TXNL1_RAT	2364.65	Filtered	10485.2	5457.53	Filtered	Filtered	Filtered	1	21400.9	Filtered	6328.08	Filtered	14006.2	Filtered	8552.33	Filtered	Filtered	Filtered	Filtered	5341.44	Filtered
Q920P0	L-xylulose reductase	DCXR_RAT	33608.5	Filtered	11748.6	19248.8	Filtered	20158	19628.2	Filtered	Filtered	Filtered	8634.85	Filtered	22267.4	22999.5	8227.93	Filtered	Filtered	28971.2	Filtered	37043.2	Filtered
Q923M1	Mitochondrial peptide methionine sulfoxide reductase	MSRA_RAT	Filtered	Filtered	Filtered	4609.41	Filtered	Filtered	Filtered	Filtered	Filtered	Filtered	Filtered	Filtered	3643.68	Filtered	14120.3	606.505	3607.89	3036.5	Filtered	4120.46	Filtered
Q924B5	Testis-expressed protein 101	TX101_RAT	32107.9	Filtered	3271.46	Filtered	Filtered	Filtered	Filtered	5369.89	Filtered	Filtered	2716.15	Filtered	Filtered	Filtered	Filtered	13276.5	Filtered	2891.39	20318.5	10550	Filtered
Q99041	Protein-glutamine gamma-glutamyltransferase 4	TGM4_RAT	481450	2119382	2.04114e+06	323273	5.49961e+06	616934	2.88122e+06	8142191	4.78669e+06	20317.2	3.99152e+06	137482	1792229	119138	42998.4	425303	44684.2	80861.7	995500	454718	107206
Q99068	Alpha-2-macroglobulin receptor-associated protein	AMRP_RAT	Filtered	57616.1	Filtered	Filtered	1	Filtered	Filtered	Filtered	2911.32	Filtered	Filtered	Filtered	2140.35	Filtered	10053.2	Filtered	Filtered	Filtered	Filtered	430.302	Filtered
Q99J86	Attractin	ATRN_RAT	34984.5	52931.7	12042	44050	53210.2	37239.8	46858.3	34287.4	25475.2	97985.9	30371.9	53730.7	37703	35996.8	75904.1	77627.5	62404.9	105877	66590.2	61848.2	91996
Q99MA2	Xaa-Pro aminopeptidase 2	XPP2_RAT	195750	79099.9	24357.3	54149.7	86922.2	96257.1	23951.6	58073.8	29900.1	54584.9	53449.2	84989.9	60781.7	587797	387963	62143.6	63345.4	81582.5	73581.7	90910.5	97081.1
Q99MF4	Interleukin-11 receptor subunit alpha	I11RA_RAT	Filtered	Filtered	Filtered	Filtered	6030.08	Filtered	3913.56	9451.12	Filtered	9462.4	Filtered	1	2182.4	8218.86	1	28109.6	Filtered	1	Filtered	10582.8	Filtered
Q99MH3	Hepcidin	HEPC_RAT	614238	373141	634917	1.25564e+06	1.04152e+06	1.85981e+06	1.12127e+06	10676.2	6951.88	30601.7	1365.62	19109	21234.4	110795	4.13683	661124	50753.1	Filtered	138813	115069	1.29573e+06
Q99MZ8	LIM and SH3 domain protein 1	LASP1_RAT	Filtered	Filtered	4835.26	Filtered	Filtered	Filtered	Filtered	Filtered	Filtered	Filtered	Filtered	Filtered	5746.96	11490.3	Filtered	Filtered	Filtered	Filtered	Filtered	5705.3	Filtered
Q99PP0	WNT1-inducible-signaling pathway protein 1	WISP1_RAT	Filtered	15995.8	25830.2	2049.21	21220	35884.4	Filtered	21881.6	Filtered	Filtered	Filtered	Filtered	10701.3	43970.5	Filtered	Filtered	Filtered	Filtered	Filtered	20472.8	Filtered
Q99PS8	Histidine-rich glycoprotein	HRG_RAT	269243	415911	422706	203339	503988	285401	364750	193144	201663	359285	312631	340529	189122	71746.8	126826	343390	203707	321269	1039490	172086	566834
Q99PW3	Sialidase-1	NEUR1_RAT	Filtered	6763.55	1762.46	2590.15	Filtered	Filtered	Filtered	8886.86	3305.9	3750.01	Filtered	4074.81	1	Filtered	Filtered	16509.2	5520.31	7096.83	8614.51	5635.19	12882.6
Q9EPB1	Dipeptidyl peptidase 2	DPP2_RAT	1.17226e+06	2735603	649022	1.41825e+06	1.78357e+06	1857422	1.7463e+06	922302	2.03645e+06	2.38928e+06	880512	3.08003e+06	1.52778e+06	1018336	1.62263e+06	2270698	1720546	1.85038e+06	3141878	1.24991e+06	5.07075e+06
Q9EPF2	Cell surface glycoprotein MUC18	MUC18_RAT	13177	15359.1	19298.5	34250.4	33470	31024.8	17509.5	36940	31459.3	39809.4	10858.6	27891	19497.5	15929.4	36526.3	42595.8	44257	52796.9	37351.2	26483.8	58561.9
Q9EQS0	Transaldolase	TALDO_RAT	18386.1	Filtered	16221.7	46376.5	Filtered	Filtered	Filtered	15456.2	21448.8	4434.93	26653.1	Filtered	19595.7	24332.6	14845.6	4.73008	2621.01	41230.1	689.333	33374.4	Filtered
Q9EQV6	Tripeptidyl-peptidase 1	TPP1_RAT	38425.2	65973.1	39084.6	49064.6	84605	99204.2	40401.5	36717.3	50403.3	41570.3	40889	79961.1	59217.2	51546.6	35714	89729.2	81775.8	38157.7	79144.4	42175.4	99962.3
Q9EQV9	Carboxypeptidase B2	CBPB2_RAT	44097.6	37413.7	130152	27995.1	37633.9	43124.5	119210	32285.2	88364.5	46265	41173.8	49112.5	25787.4	52295	27171.6	23560.4	99150.7	21503.3	51075.4	24416.6	37140.5
Q9EQX6	Platelet-derived growth factor C	PDGFC_RAT	82269.2	159992	109870	170099	113017	219979	120750	86081.6	7430.3	135829	121386	21477.1	105585	136107	54239.3	90457.8	69855.6	68760.6	83740.2	146364	103079
Q9EQX9	Ubiquitin-conjugating enzyme E2 N	UBE2N_RAT	4119.72	Filtered	3052.58	12383.9	8038.85	6052.04	Filtered	5932.05	13553.8	12712.6	9909.86	10473.3	12488.8	7472.77	14409.7	8746.93	6605.63	19470.5	9426.25	6916.29	5043.73
Q9ER34	Aconitate hydratase, mitochondrial	ACON_RAT	7256.23	Filtered	11450.1	15468.9	Filtered	Filtered	Filtered	Filtered	61420.8	Filtered	8613.06	Filtered	8353.88	11731.6	15889.6	Filtered	Filtered	9685.01	Filtered	18596.5	Filtered
Q9ERA7	Mesothelin	MSLN_RAT	Filtered	6009.2	67245.1	5781.55	Filtered	Filtered	Filtered	17912.8	3494.84	4841.53	Filtered	Filtered	3713.19	7247.76	3221.28	11975.7	2482.33	10133.3	Filtered	2339.65	2970.68
Q9ES53	Ubiquitin recognition factor in ER-associated degradation protein 1	UFD1_RAT	4810.4	Filtered	44676.7	184.315	10700.4	Filtered	Filtered	Filtered	Filtered	Filtered	Filtered	Filtered	2302.58	9156.86	Filtered	Filtered	Filtered	Filtered	Filtered	11748.7	Filtered
Q9ES58	Cell surface glycoprotein CD200 receptor 1	MO2R1_RAT	3264.75	Filtered	Filtered	5119.5	Filtered	Filtered	7034.26	Filtered	Filtered	Filtered	Filtered	Filtered	Filtered	2972	Filtered	10449.7	8904.91	Filtered	8357.32	3918.3	4020.36
Q9ES87	Prostasin	PRSS8_RAT	125718	186191	105578	108008	174631	138230	335190	188321	102270	169043	89751.8	169071	117424	120954	228867	231569	146750	281558	69471.5	143128	178911
Q9ESG3	Collectrin	CLTRN_RAT	2413.33	Filtered	Filtered	1504.3	7302.35	3431.85	Filtered	2414.79	3309.13	Filtered	2357.53	3139.44	9800.68	5842.3	Filtered	1667.59	8196.23	Filtered	2048.13	4001.8	5092.38
Q9ESH6	Glutaredoxin-1	GLRX1_RAT	35182.3	Filtered	87333.6	14153.7	32201.9	6917.51	Filtered	48387	11868.6	23017.9	14205.1	21949.2	24016.3	72565.5	21671.4	27845	54438.9	21289	19540.7	57265.4	10925.4
Q9ESS6	Basal cell adhesion molecule	BCAM_RAT	137061	264344	188400	111758	238654	181906	202002	147303	92421.1	218616	101300	199020	134429	132097	180784	211122	191776	174112	196814	144058	235303
Q9ESV6	Glyceraldehyde-3-phosphate dehydrogenase, testis-specific	G3PT_RAT	137804	61508.4	156532	219525	91556.7	113850	132802	130532	278996	203171	186284	103275	171164	195617	177112	180570	113745	263198	147541	217875	123645
Q9JHB9	Secretoglobin family 2A member 1	SG2A1_RAT	4269093	27851584	1.78129e+06	1.78781e+06	3985702	9726261	3.00386e+06	4.20327e+06	13347251	3.90794e+06	2.78689e+06	23409980	3.45918e+06	12252568	9252082	8505384	1.73051e+06	1.41429e+06	4.49581e+06	4265305	4.41516e+06
Q9JHY1	Junctional adhesion molecule A	JAM1_RAT	651853	1.03798e+06	381397	479204	657634	424276	560321	352789	296798	793365	287160	734498	378201	230070	973055	887824	742037	797572	605243	358986	760660
Q9JI85	Nucleobindin-2	NUCB2_RAT	25663.2	57784.7	14923.3	24172.1	38038.5	63960.2	19759.1	28424.7	29898.2	15343.4	18361.1	42204.8	22557.9	17564.7	94669.9	48650.3	40777.6	85473.1	22301.8	10661.5	66638.5
Q9JI92	Syntenin-1	SDCB1_RAT	41197.5	72673.5	18706.6	33409	32269.4	76309.2	18514.4	20948.5	29858.5	23435.9	18367	59497.2	36851.4	16281.9	35582.1	55390	39722.4	56707.3	43612.9	24180.5	62742.8
Q9JIK1	Cadherin-related family member 5	CDHR5_RAT	104893	460781	46379.7	209579	272269	212451	135910	164148	105381	343590	107576	345476	166693	71479.1	369032	488869	183612	464322	371514	109867	576676
Q9JJ05	Glycoprotein-N-acetylgalactosamine 3-beta-galactosyltransferase 1	C1GLT_RAT	464488	208444	309604	74902.6	272410	582340	349308	510578	123086	445851	593989	15638.4	1.385e+06	3.13372e+06	18617.8	40103.6	515626	22513.8	90860.1	3.3515e+06	21738.6
Q9JJ19	Na(+)/H(+) exchange regulatory cofactor NHE-RF1	NHRF1_RAT	48063.6	89784.7	53516.1	92422.1	109329	119472	31986.9	66047.7	76503	57700.3	112333	70683.5	148275	76122.9	70307.1	68030.2	99626.6	107649	77791.5	98740.7	119229
Q9JJ40	Na(+)/H(+) exchange regulatory cofactor NHE-RF3	NHRF3_RAT	49780	97926.5	48691.8	46593.9	116817	118561	26114.8	48863	21745	22888.5	82038.4	39131.7	156860	61579.3	45225.9	51564.5	106458	43007.7	64966.1	69717.4	115119
Q9JKD6	Claudin-5	CLD5_RAT	Filtered	Filtered	Filtered	Filtered	Filtered	Filtered	Filtered	Filtered	4960.14	Filtered	Filtered	Filtered	Filtered	Filtered	Filtered	Filtered	Filtered	Filtered	Filtered	Filtered	Filtered
Q9JLJ3	4-trimethylaminobutyraldehyde dehydrogenase	AL9A1_RAT	41746.6	14071.1	46347	115558	36085.4	32425.2	10027.6	29071.1	15288.5	17684.4	60718.5	10630.2	73169.1	76564.7	69146	58141.8	32104.1	155474	25626.4	113975	25429.3
Q9JLS4	Secreted frizzled-related protein 4	SFRP4_RAT	14801.6	84600.7	22843.8	16132.3	44644.5	36954.9	41135.8	15310.7	16743.6	35362.4	15932.5	73895.4	14793.8	12964	50515.1	53109	23394.6	42882.2	58732.7	26814.6	51401.7
Q9QUL6	Vesicle-fusing ATPase	NSF_RAT	25463044	3.60649e+06	13398713	11205862	12461173	3.47746e+06	11591761	5595515	3785029	28607968	5588938	17453576	5.78718e+06	8801098	5.90154e+06	16818090	3.13808e+06	25905612	42700888	12137611	39467808
Q9QWJ9	Neuropilin-1	NRP1_RAT	9625.46	14835.6	5600.37	7960.27	5138.55	Filtered	8021.52	7025.19	1	12374.7	4558.92	23065.3	6517.73	6752.02	13410.2	15007.6	14506	11545.3	14082.6	5796.11	16326.9
Q9QX79	Fetuin-B	FETUB_RAT	315445	212052	243058	286086	342874	217381	1.06886e+06	575694	988600	756026	382581	414192	299939	236442	382566	1058025	1.79909e+06	549307	621852	227303	953244
Q9QXQ0	Alpha-actinin-4	ACTN4_RAT	35061.4	13318.6	11521.2	27033.5	Filtered	3310.36	6489.84	12257.2	44457.5	21201.5	19146.8	11457.8	19947.4	24765.5	31396	14930.7	12277.9	24816.1	3405.01	22350.3	14247
Q9QY16	ATP-dependent RNA helicase DDX25	DDX25_RAT	320944	7121417	671400	152263	6336699	6290436	3.51877e+06	3.69712e+06	2760417	3620005	1.85255e+06	2990795	2.64089e+06	2.06142e+06	2.90621e+06	480146	1.0993e+06	1.09527e+06	87787.1	725014	1.40725e+06
Q9QYJ4	ATP-binding cassette sub-family B member 9	ABCB9_RAT	36520.3	7125.56	Filtered	24836.8	5323.03	Filtered	1848.4	17078.4	167080	208367	70044	165594	25828.1	17823.6	14559.3	6290.15	3835.05	31433.2	9857.48	Filtered	69025.8
Q9QYU4	Ketimine reductase mu-crystallin	CRYM_RAT	Filtered	Filtered	3647.87	12935.4	Filtered	3831.72	17000.7	Filtered	9749.46	Filtered	1	Filtered	1	8066.11	24343.1	10045.7	Filtered	33942	Filtered	10316.1	Filtered
Q9QZ76	Myoglobin	MYG_RAT	37521.6	222265	2.06791e+06	16742.4	573853	873729	1.06102e+06	81717.5	444343	356436	110265	11558.4	54579.9	78050.8	32263.4	29943.1	14980.2	72806.8	17486.6	17585.3	52995.5
Q9QZA2	Programmed cell death 6-interacting protein	PDC6I_RAT	20801.2	27261.8	9813.03	17619	19486.1	36265.8	5838.49	15416.1	21661.2	14191.1	13314.6	36588	20492.6	12345.9	15549.1	28700.1	22879.4	28131.9	27389.4	17586.3	43113.9
Q9QZH0	Frizzled-4	FZD4_RAT	18406.9	Filtered	12583.7	14279.4	24187.5	9123.05	20642.4	Filtered	6232.85	17383.9	23160.6	27058.6	21822.3	45409.3	4543.44	34807.5	31895.4	25431.7	51243.1	42975.3	39216.2
Q9QZK5	Serine protease HTRA1	HTRA1_RAT	97251.2	27929.2	122276	11278.1	70894	47985.9	17523.1	65024.1	9026.26	13251	13357.9	48281.8	18021	43055.9	18841.7	79219.5	36392.7	15159.4	27969.5	65657.2	13384.4
Q9QZK8	Deoxyribonuclease-2-alpha	DNS2A_RAT	369010	21064.4	13717.1	97131.9	13692.9	26512.2	Filtered	66142.6	8347.5	107838	79381.3	16585.7	Filtered	23866.9	Filtered	140404	Filtered	Filtered	Filtered	Filtered	Filtered
Q9QZK9	Deoxyribonuclease-2-beta	DNS2B_RAT	3897.03	23773.4	8170.55	153071	8794.03	48851.2	8719.52	35426.9	107450	Filtered	81998	Filtered	40990.7	Filtered	Filtered	2695.22	Filtered	Filtered	Filtered	7204.05	Filtered
Q9QZQ5	CCN family member 3	CCN3_RAT	104370	69839.6	864075	21532.3	103466	150755	40779.3	263147	27789.4	38393.5	55930.2	43578.6	54230.1	140546	43202	88082.3	76567.1	46449.1	52993.5	54183.7	33233.3
Q9R044	Nephrin	NPHN_RAT	75953.9	227870	Filtered	22004	26311.1	40396.1	78001.6	17443.4	43123.5	56758.4	19233.5	106391	3537.69	23484.4	24707.2	69236	53406.9	32571.2	55936	74536.2	59522.7
Q9R063	Peroxiredoxin-5, mitochondrial	PRDX5_RAT	41654.1	23768.5	450661	57274	110213	76541.9	7323.19	81371.2	156142	56846.3	51340.9	60235.5	101812	430676	26381.8	39932.8	45907.4	51306.2	21003	275000	29390.6
Q9R066	Coxsackievirus and adenovirus receptor homolog	CXAR_RAT	19002.3	57317.3	25908.3	8567.54	17908.1	11117.5	Filtered	10015	3785.14	11407	12982.3	18005.3	14032.3	6030.66	18062.8	34207.3	22698.5	47366.4	29260.5	24408.3	34248.9
Q9R0D6	Transcobalamin-2	TCO2_RAT	136415	147227	94809.7	65164.8	174378	146874	83247	83927.1	52292.3	115975	63140.2	85413.6	74550	90388.6	38923.2	50563.2	91926.8	95870.2	104699	113617	91468.7
Q9R0J8	Legumain	LGMN_RAT	13951.1	21949.6	10545.7	6321.8	36521.1	11251.5	17845.1	11331.3	33962.3	12665.3	9725.3	30638.2	8193.38	4441.34	11513.9	22959.7	30733.8	21231.7	34376.3	7708.63	22478.7
Q9R0T4	Cadherin-1	CADH1_RAT	4.1348e+06	7.26866e+06	2.59138e+06	947941	5157740	4.01228e+06	3.62017e+06	2141556	2.1414e+06	4372224	2.04989e+06	5004849	2.32614e+06	1.63066e+06	4634014	2.07662e+06	5599758	5.26626e+06	6551791	945603	5378279
Q9R1E9	Connective tissue growth factor	CTGF_RAT	2378.55	14155	18295.1	8813.68	22216.1	12161.3	1925.31	26104.8	15141.1	15356.6	7604.16	6282.93	4569.16	13317.2	15417.7	32790.9	30938.9	12848.4	1990.77	7367.93	26663.9
Q9R1T1	Barrier-to-autointegration factor	BAF_RAT	Filtered	3589.02	36304.5	6753.23	Filtered	Filtered	Filtered	Filtered	Filtered	Filtered	Filtered	Filtered	Filtered	6079.4	Filtered	Filtered	84640	5322.42	Filtered	22163	7595.21
Q9R1T3	Cathepsin Z	CATZ_RAT	44959.2	95479.5	67778.4	74767.9	123017	63250	19193.1	31737.8	24526.7	45525.9	3797.3	34731.7	14897.3	57226.1	11114.1	21111.7	65515.7	27147	6765.55	51808.8	37233
Q9R1T5	Aspartoacylase	ACY2_RAT	Filtered	Filtered	1963.27	12488.3	Filtered	Filtered	Filtered	11240	3294.82	Filtered	18774.8	Filtered	9968.72	5835.55	47279.6	23304.2	19891.7	23925.2	9061.1	15856.8	Filtered
Q9WTQ2	Podocalyxin	PODXL_RAT	52336.4	96838	29851.2	51212.1	96096.6	66168.7	40463.7	44463.6	44220.1	58711.3	59824.8	84424.2	52138	42681	47856.4	99407	55214.2	89834.3	148677	58606.4	100179
Q9WTT6	Guanine deaminase	GUAD_RAT	29463.3	Filtered	6888.82	Filtered	Filtered	Filtered	Filtered	Filtered	Filtered	Filtered	Filtered	Filtered	Filtered	Filtered	Filtered	Filtered	14671.6	8414.41	Filtered	Filtered	Filtered
Q9WTW7	Solute carrier family 23 member 1	S23A1_RAT	15548.1	63218.1	5205.51	16313.2	37536.8	48009.9	7578.51	24335	16278.1	Filtered	17608.9	15270.3	60418.7	28274.7	1	24809.6	20442	19657	11605	32313.8	49389.9
Q9WUC4	Copper transport protein ATOX1	ATOX1_RAT	905744	1469610	540498	753918	705838	482338	550323	532147	384893	1.68615e+06	513771	1.28603e+06	398145	296306	1.03722e+06	1.03595e+06	911515	1.16955e+06	1.42543e+06	444010	1.19145e+06
Q9WUK5	Inhibin beta C chain	INHBC_RAT	177848	584750	128972	188820	474471	349016	359778	336180	294929	547976	281665	313973	305881	250006	308460	398907	275583	527420	350798	383307	267719
Q9WUW3	Complement factor I	CFAI_RAT	16908.2	17124.5	9863.93	32101.8	14157.4	13355.2	40736.3	16749.5	27731.5	41792.9	37998.7	68790.4	15972.3	18213.9	32845.1	46752.8	82477.1	62646.7	69445.6	7940.52	54616.3
Q9WUW8	Sulfotransferase 1C2	ST1C2_RAT	18733.7	4033.82	10243.6	41995.1	Filtered	Filtered	Filtered	3471.05	Filtered	Filtered	25808.8	Filtered	13534.8	29956.1	46249.9	13813.2	10926.1	39196.3	1.7364	52626.2	Filtered
Q9WVA1	Mitochondrial import inner membrane translocase subunit Tim8 A	TIM8A_RAT	Filtered	Filtered	1751.99	9241.49	2616.27	Filtered	Filtered	Filtered	27514	Filtered	Filtered	Filtered	7713.71	4406.9	26163.5	Filtered	Filtered	9642.42	Filtered	8360.1	Filtered
Q9WVB1	Ras-related protein Rab-6A	RAB6A_RAT	49177.2	68537.4	52674.2	48913.1	92275.2	112988	Filtered	58258.8	153630	17491.4	51104.5	137011	70616.8	83061.3	58854.2	76997.6	Filtered	30933	40745.1	97182.3	39625.7
Q9WVH8	Fibulin-5	FBLN5_RAT	153311	219301	196667	71080.5	215926	140248	140506	142372	58626.6	134724	108644	77118.3	93408.4	56524.1	25519.5	61554.4	156149	193592	78723.9	51049.8	97609.1
Q9Z0J6	Growth/differentiation factor 15	GDF15_RAT	20348.7	28501.1	43497.1	22451	104311	34182.7	36654.9	45442.9	30741.5	30695.4	21478	31083.2	27077.4	17018.8	53327	28693.9	41028.8	25378.8	4602.94	12850.4	21391.7
Q9Z0T0	Thiopurine S-methyltransferase	TPMT_RAT	38770.5	Filtered	Filtered	2479.93	Filtered	Filtered	Filtered	Filtered	Filtered	Filtered	Filtered	Filtered	9005.68	3569.4	28101	Filtered	Filtered	7648.81	Filtered	8227.09	Filtered
Q9Z0V5	Peroxiredoxin-4	PRDX4_RAT	206965	95610.1	129693	267806	45668.1	84186	69844	118614	305020	95861.4	242780	62264.9	185200	156593	582312	175491	172917	419445	120396	288748	67963.2
Q9Z0V6	Thioredoxin-dependent peroxide reductase, mitochondrial	PRDX3_RAT	61118.1	68198.7	185445	28763.7	154199	66200	29032	71580.4	92031.5	65387	25820	34494.2	83154.4	86768.6	134618	46713.3	30255.3	74636.4	44849.7	57800.7	30270.1
Q9Z0W7	Chloride intracellular channel protein 4	CLIC4_RAT	8341.58	5491.77	3714.06	11889.1	3740.4	17544.4	7052.34	4306.92	5759.26	Filtered	12305	Filtered	12866.2	15044.1	15247.5	4288.67	16015.4	9265.59	1714.05	9042.89	4247.65
Q9Z1Y3	Cadherin-2	CADH2_RAT	47744.2	95625.8	53505.5	197362	118298	80193.3	77258.9	48568.6	72880.1	115724	60598.1	83904.4	88330.9	64960.9	85101.8	127294	124558	139385	102733	85108.9	109178
Q9Z1Z9	PDZ and LIM domain protein 7	PDLI7_RAT	Filtered	37247.2	826947	11913.4	370200	186643	114862	135000	38714.6	29683.8	112473	35769.9	40696.9	87920.4	Filtered	31978.1	16254.7	Filtered	Filtered	33471.6	Filtered
Q9Z2J4	Nexilin	NEXN_RAT	56842.3	Filtered	Filtered	11349.3	Filtered	Filtered	Filtered	Filtered	Filtered	20409.9	7022.63	12363.8	4682.97	4244.25	Filtered	Filtered	18418.8	Filtered	Filtered	Filtered	24325.9
Q9Z2Y9	Klotho	KLOT_RAT	4216.76	14308.7	1515.34	6263.52	9262.27	10516.7	10360.6	12166	8092.16	23694.5	5213.71	20896.6	6196.62	2937.65	17298.7	6987.08	14226.5	14524.2	13332.1	12991.9	19984.6
Q9Z339	Glutathione S-transferase omega-1	GSTO1_RAT	47168.5	124102	504845	39239.8	56466.9	149027	34014.3	22326.6	137309	33230.9	45148.7	41467.9	59581.1	87655.6	144084	42166	19736.8	64321.4	37314.8	63395.7	31427.1

## Sheet: Table S4
Table S4. Differential portiens at 12h after I/R injury.
PG.ProteinAccessions	PG.ProteinDescriptions	PG.ProteinNames	FC	p value
Q9QYJ4	ATP-binding cassette sub-family B member 9	ABCB9_RAT	6.10092	0.0207324
P14480	Fibrinogen beta chain	FIBB_RAT	6.01054	0.0202383
P11517	Hemoglobin subunit beta-2	HBB2_RAT	4.21963	0.0310104
P01946	Hemoglobin subunit alpha-1/2	HBA_RAT	3.66677	0.0476468
P02680	Fibrinogen gamma chain	FIBG_RAT	3.05802	0.00762724
P02091	Hemoglobin subunit beta-1	HBB1_RAT	3.0235	0.031677
P06399	Fibrinogen alpha chain	FIBA_RAT	2.11073	0.00161913
P62260	14-3-3 protein epsilon	1433E_RAT	1.90564	0.0453151
D3ZTV3	Leucine-rich repeat transmembrane protein FLRT2	FLRT2_RAT	1.81197	0.030855
B2GUZ5	F-actin-capping protein subunit alpha-1	CAZA1_RAT	1.78398	0.0487484
Q6P9T8	Tubulin beta-4B chain	TBB4B_RAT	1.77514	0.0333591
Q5ZQU0	Sushi, nidogen and EGF-like domain-containing protein 1	SNED1_RAT	1.63079	0.0377889
P35704	Peroxiredoxin-2	PRDX2_RAT	1.60527	0.0234658
P08932	T-kininogen 2	KNT2_RAT	1.56578	0.0363239
O70540	Mucosal addressin cell adhesion molecule 1	MADCA_RAT	1.56064	0.0241672
P30836	L-selectin	LYAM1_RAT	1.55769	0.0420122
Q9R0D6	Transcobalamin-2	TCO2_RAT	0.666992	0.017777
P22057	Prostaglandin-H2 D-isomerase	PTGDS_RAT	0.666263	0.043902
P36953	Afamin	AFAM_RAT	0.662131	0.0475151
P38438	TGF-beta receptor type-2	TGFR2_RAT	0.659979	0.039324
Q68FS4	Cytosol aminopeptidase	AMPL_RAT	0.646354	0.0242798
Q9EQX6	Platelet-derived growth factor C	PDGFC_RAT	0.629006	0.0383951
O89117	Beta-defensin 1	DEFB1_RAT	0.628096	0.0298404
P61972	Nuclear transport factor 2	NTF2_RAT	0.62649	0.0273094
P47967	Galectin-5	LEG5_RAT	0.621569	0.0429077
Q9WVH8	Fibulin-5	FBLN5_RAT	0.590496	0.00810481
Q810F4	Protein FAM3C	FAM3C_RAT	0.576272	0.0372614
P68255	14-3-3 protein theta	1433T_RAT	0.575564	0.0203504
P13596	Neural cell adhesion molecule 1	NCAM1_RAT	0.572631	0.0103111
P35444	Cartilage oligomeric matrix protein	COMP_RAT	0.56927	0.028466
P80204	TGF-beta receptor type-1	TGFR1_RAT	0.552575	0.0287766
P28494	Alpha-mannosidase 2	MA2A1_RAT	0.54273	0.0328997
P50115	Protein S100-A8	S10A8_RAT	0.541145	0.0216142
Q8K3U6	Coagulation factor VII	FA7_RAT	0.539261	0.00970625
P28648	CD63 antigen	CD63_RAT	0.530691	0.0118656
Q7TP52	Carboxymethylenebutenolidase homolog	CMBL_RAT	0.529225	0.0138687
P11232	Thioredoxin	THIO_RAT	0.526693	0.021248
P05545	Serine protease inhibitor A3K	SPA3K_RAT	0.524438	0.0312247
P09034	Argininosuccinate synthase	ASSY_RAT	0.512504	0.0429428
Q00238	Intercellular adhesion molecule 1	ICAM1_RAT	0.491398	0.00697823
P14046	Alpha-1-inhibitor 3	A1I3_RAT	0.484501	0.0162005
Q4FZU4	ADAMTS-like protein 4	ATL4_RAT	0.478777	0.00350466
Q32KJ6	N-acetylgalactosamine-6-sulfatase	GALNS_RAT	0.475518	0.0479189
P10247	H-2 class II histocompatibility antigen gamma chain	HG2A_RAT	0.472608	0.00988402
Q91XN4	BMP and activin membrane-bound inhibitor homolog	BAMBI_RAT	0.465858	0.0476937
P20761	Ig gamma-2B chain C region	IGG2B_RAT	0.461401	0.0293171
P05544	Serine protease inhibitor A3L	SPA3L_RAT	0.437702	0.00519123
Q9R1T3	Cathepsin Z	CATZ_RAT	0.434936	0.00895424
O70534	Protein delta homolog 1	DLK1_RAT	0.427421	0.000256033
Q4KLG9	AN1-type zinc finger protein 2B	ZFN2B_RAT	0.403473	0.0418209
P16290	Phosphoglycerate mutase 2	PGAM2_RAT	0.394689	0.04433
P51635	Aldo-keto reductase family 1 member A1	AK1A1_RAT	0.381679	0.0192057
P22734	Catechol O-methyltransferase	COMT_RAT	0.364892	0.000118404
Q09030	Trefoil factor 2	TFF2_RAT	0.362099	0.00435101
P52796	Ephrin-B1	EFNB1_RAT	0.356683	0.00642491
Q63317	Lymphocyte antigen 6B	LY6B_RAT	0.289799	0.0336262
P17559	Uteroglobin	UTER_RAT	0.212402	0.0458187
P02625	Parvalbumin alpha	PRVA_RAT	0.161805	0.0202396
Q99MH3	Hepcidin	HEPC_RAT	0.0290896	0.00111878

## Sheet: Table S5
Table S5. Differential portiens at 48h after I/R injury.
PG.ProteinAccessions	PG.ProteinDescriptions	PG.ProteinNames	FC	p value
P19218	Pancreatic secretory granule membrane major glycoprotein GP2	GP2_RAT	4.42215	0.0230522
P10760	Adenosylhomocysteinase	SAHH_RAT	3.47415	0.0444607
Q920G2	Na(+)/H(+) exchange regulatory cofactor NHE-RF2	NHRF2_RAT	3.45	0.0441047
P04638	Apolipoprotein A-II	APOA2_RAT	3.42896	0.00531136
Q02974	Ketohexokinase	KHK_RAT	3.34665	0.0403808
Q5M876	N-acyl-aromatic-L-amino acid amidohydrolase (carboxylate-forming)	ACY3_RAT	3.25871	0.0244543
Q7TSW6	Store-operated calcium entry regulator STIMATE	STIMA_RAT	3.04011	0.0090271
P04906	Glutathione S-transferase P	GSTP1_RAT	2.97668	0.0303902
P25093	Fumarylacetoacetase	FAAA_RAT	2.94115	0.0365763
B2RYW9	Fumarylacetoacetate hydrolase domain-containing protein 2	FAHD2_RAT	2.87135	0.034906
Q5M871	Fas apoptotic inhibitory molecule 3	FAIM3_RAT	2.74021	0.00767941
Q811X6	Lambda-crystallin homolog	CRYL1_RAT	2.67502	0.0315989
Q64335	Killer cell lectin-like receptor subfamily G member 1	KLRG1_RAT	2.62438	0.00524192
Q157S1	CREB-regulated transcription coactivator 1	CRTC1_RAT	2.55666	0.0401124
Q9WUW3	Complement factor I	CFAI_RAT	2.473	0.00610062
Q08406	Ciliary neurotrophic factor receptor subunit alpha	CNTFR_RAT	2.43518	0.0115947
P34901	Syndecan-4	SDC4_RAT	2.37724	0.00260119
P14668	Annexin A5	ANXA5_RAT	2.35199	0.0160025
Q08463	Frizzled-1	FZD1_RAT	2.33226	0.000761732
P62260	14-3-3 protein epsilon	1433E_RAT	2.33085	0.020648
Q5ZQU0	Sushi, nidogen and EGF-like domain-containing protein 1	SNED1_RAT	2.33064	0.0188385
Q6P9T8	Tubulin beta-4B chain	TBB4B_RAT	2.32944	0.0067959
P43303	Interleukin-1 receptor type 2	IL1R2_RAT	2.32642	0.000218777
P08932	T-kininogen 2	KNT2_RAT	2.31472	0.00315096
P00173	Cytochrome b5	CYB5_RAT	2.28007	0.0224207
D3ZTV3	Leucine-rich repeat transmembrane protein FLRT2	FLRT2_RAT	2.25704	0.00267005
P31211	Corticosteroid-binding globulin	CBG_RAT	2.22064	0.0184634
P48679	Prelamin-A/C	LMNA_RAT	2.20948	0.00997988
P53369	7,8-dihydro-8-oxoguanine triphosphatase	8ODP_RAT	2.16106	0.0482061
Q9QX79	Fetuin-B	FETUB_RAT	2.08187	0.0489731
P19939	Apolipoprotein C-I	APOC1_RAT	2.06487	0.0180842
P70490	Lactadherin	MFGM_RAT	2.0452	0.0148086
D3Z9M3	Gliadoralin-A	GLIAD_RAT	2.02116	0.0449637
P01048	T-kininogen 1	KNT1_RAT	2.00946	0.0031055
Q794F9	4F2 cell-surface antigen heavy chain	4F2_RAT	1.9936	0.0131954
Q4V8I1	Endothelial protein C receptor	EPCR_RAT	1.98284	0.000305396
O70244	Cubilin	CUBN_RAT	1.96505	0.0194342
P50399	Rab GDP dissociation inhibitor beta	GDIB_RAT	1.93931	0.00592575
P81828	Urinary protein 2	UP2_RAT	1.93699	0.0240478
Q99J86	Attractin	ATRN_RAT	1.92754	0.000337881
P04785	Protein disulfide-isomerase	PDIA1_RAT	1.92486	0.00304368
P97546	Neuroplastin	NPTN_RAT	1.86379	0.0132535
P33436	72 kDa type IV collagenase	MMP2_RAT	1.86215	0.00217606
P02650	Apolipoprotein E	APOE_RAT	1.85555	0.0296989
P62630	Elongation factor 1-alpha 1	EF1A1_RAT	1.8432	0.0350352
O08557	N(G),N(G)-dimethylarginine dimethylaminohydrolase 1	DDAH1_RAT	1.82991	0.0169051
Q9EPF2	Cell surface glycoprotein MUC18	MUC18_RAT	1.81958	0.00176039
P20760	Ig gamma-2A chain C region	IGG2A_RAT	1.8109	0.0193477
P38659	Protein disulfide-isomerase A4	PDIA4_RAT	1.78798	0.00711048
P98158	Low-density lipoprotein receptor-related protein 2	LRP2_RAT	1.78693	0.0112515
Q9JIK1	Cadherin-related family member 5	CDHR5_RAT	1.77768	0.0362182
Q63691	Monocyte differentiation antigen CD14	CD14_RAT	1.77695	0.00278837
Q9Z2Y9	Klotho	KLOT_RAT	1.76007	0.00895779
P29598	Urokinase-type plasminogen activator	UROK_RAT	1.74803	0.00251468
Q642A7	Protein FAM151A	F151A_RAT	1.73182	0.0186797
Q6TMA8	Angiopoietin-related protein 4	ANGL4_RAT	1.73031	0.0194309
Q9QZH0	Frizzled-4	FZD4_RAT	1.72988	0.0264491
Q4V7D8	UPF0711 protein C18orf21 homolog	CR021_RAT	1.72588	0.0210962
Q04589	Fibroblast growth factor receptor 1	FGFR1_RAT	1.72483	0.029648
Q06000	Lipoprotein lipase	LIPL_RAT	1.72013	0.011318
Q1WIM1	Cell adhesion molecule 4	CADM4_RAT	1.70529	0.0211522
P27590	Uromodulin	UROM_RAT	1.68814	0.0357822
P02454	Collagen alpha-1(I) chain	CO1A1_RAT	1.66963	0.0416635
Q01460	Di-N-acetylchitobiase	DIAC_RAT	1.66557	0.00434673
Q00657	Chondroitin sulfate proteoglycan 4	CSPG4_RAT	1.65265	0.00428041
Q63556	Serine protease inhibitor A3M (Fragment)	SPA3M_RAT	1.63959	0.036759
Q01205	Dihydrolipoyllysine-residue succinyltransferase component of 2-oxoglutarate dehydrogenase complex, mitochondrial	ODO2_RAT	1.62947	0.00509096
Q63257	Interleukin-4 receptor subunit alpha	IL4RA_RAT	1.62418	0.000625634
P01835	Ig kappa chain C region, B allele	KACB_RAT	1.62133	0.032324
Q00495	Macrophage colony-stimulating factor 1 receptor	CSF1R_RAT	1.62118	0.00672301
F1MA98	Nucleoprotein TPR	TPR_RAT	1.62045	0.0316845
P97603	Neogenin (Fragment)	NEO1_RAT	1.61582	0.00247071
Q5FVR0	T-cell immunoglobulin and mucin domain-containing protein 2	TIMD2_RAT	1.61144	0.00163658
Q793F9	Vacuolar protein sorting-associated protein 4A	VPS4A_RAT	1.60866	0.00685434
P83121	Urinary protein 3	UP3_RAT	1.60643	0.0256543
P80067	Dipeptidyl peptidase 1	CATC_RAT	1.60521	0.0200413
P20611	Lysosomal acid phosphatase	PPAL_RAT	1.60004	0.0456438
P06761	Endoplasmic reticulum chaperone BiP	BIP_RAT	1.59315	0.0331336
Q5XIE8	Integral membrane protein 2B	ITM2B_RAT	1.58924	0.0127632
P55146	Tyrosine-protein kinase receptor TYRO3	TYRO3_RAT	1.5781	0.0149571
P97675	Ectonucleotide pyrophosphatase/phosphodiesterase family member 3	ENPP3_RAT	1.57308	0.0145709
P07340	Sodium/potassium-transporting ATPase subunit beta-1	AT1B1_RAT	1.56638	0.01925
P00758	Kallikrein-1	KLK1_RAT	1.55703	0.0208317
Q62867	Gamma-glutamyl hydrolase	GGH_RAT	1.5473	0.0134226
P04218	OX-2 membrane glycoprotein	OX2G_RAT	1.54348	0.0134599
P26051	CD44 antigen	CD44_RAT	1.54185	0.023158
O54861	Sortilin	SORT_RAT	1.54053	0.0456854
P50123	Glutamyl aminopeptidase	AMPE_RAT	1.53848	0.0183833
P10252	CD48 antigen	CD48_RAT	1.50198	0.0153387
O89117	Beta-defensin 1	DEFB1_RAT	0.647722	0.0337685
P05544	Serine protease inhibitor A3L	SPA3L_RAT	0.634642	0.0456478
Q9EQX6	Platelet-derived growth factor C	PDGFC_RAT	0.631672	0.0154514
P07632	Superoxide dismutase [Cu-Zn]	SODC_RAT	0.626011	0.00735353
Q9WVH8	Fibulin-5	FBLN5_RAT	0.584147	0.0224986
O70534	Protein delta homolog 1	DLK1_RAT	0.534124	0.00333961
P14046	Alpha-1-inhibitor 3	A1I3_RAT	0.517635	0.0244082
P22057	Prostaglandin-H2 D-isomerase	PTGDS_RAT	0.480311	0.00853551
Q6IE51	Serine protease inhibitor Kazal-type 7	ISK7_RAT	0.47182	0.022332
Q9R1T3	Cathepsin Z	CATZ_RAT	0.451833	0.0128847
Q02765	Cathepsin S	CATS_RAT	0.435517	0.0187085
P20761	Ig gamma-2B chain C region	IGG2B_RAT	0.425418	0.0211763
P68255	14-3-3 protein theta	1433T_RAT	0.422342	0.0042549
P10758	Lithostathine	LITH_RAT	0.417451	0.0323183
P07151	Beta-2-microglobulin	B2MG_RAT	0.41072	0.0295509
P21744	Insulin-like growth factor-binding protein 4	IBP4_RAT	0.390487	0.00773251
P68101	Eukaryotic translation initiation factor 2 subunit 1	IF2A_RAT	0.370915	0.0179597
Q99MH3	Hepcidin	HEPC_RAT	0.367375	0.0163297
D3ZHA0	Filamin-C	FLNC_RAT	0.345352	0.0152525
Q9QY16	ATP-dependent RNA helicase DDX25	DDX25_RAT	0.319556	0.0471051
P35745	Acylphosphatase-2	ACYP2_RAT	0.303198	0.0267777
Q5XI73	Rho GDP-dissociation inhibitor 1	GDIR1_RAT	0.300324	0.011141
P01041	Cystatin-B	CYTB_RAT	0.292089	0.0283953
Q62638	Golgi apparatus protein 1	GSLG1_RAT	0.290903	0.000646982
P46462	Transitional endoplasmic reticulum ATPase	TERA_RAT	0.254526	0.0184056
P52590	Nuclear pore complex protein Nup107	NU107_RAT	0.207364	0.042843
P15399	Probasin	PBAS_RAT	0.192521	0.0376101
P09656	Serine protease inhibitor Kazal-type 1-like	ISK1L_RAT	0.164933	0.00538044
P17559	Uteroglobin	UTER_RAT	0.164654	0.0385267
Q99041	Protein-glutamine gamma-glutamyltransferase 4	TGM4_RAT	0.154069	0.0253405
Q66HS7	PDZ and LIM domain protein 3	PDLI3_RAT	0.123247	0.0389277
B0BNN3	Carbonic anhydrase 1	CAH1_RAT	0.0967854	0.0186634
P02625	Parvalbumin alpha	PRVA_RAT	0.0509792	0.0125524
Q9QZ76	Myoglobin	MYG_RAT	0.0490539	0.0268133
